# Supplementary material for: Topotactic fabrication of transition metal dichalcogenide superconducting nanocircuits
Source: Nat Commun. 2023 Jul 18;14:4282. doi: 10.1038/s41467-023-39997-y (PMC10354018; doi:10.1038/s41467-023-39997-y)
Supplement: Supplementary file 3 — Source Data [file 41467_2023_39997_MOESM3_ESM.xlsx]

## Sheet: manuscript
Figure 2e					Figure 2f					Figure 2g					Figure 3b																					Figure 3c			Figure 3d
TF-NbSe2		TP-NbSe2			TF-NbSe2		TP-NbSe2			TF-NbSe2		TP-NbSe2			300mK		400mK		500mK		600mK		700mK		800mK		900mK		1 K		1.1 K		1.2 K						1.2 K		1.1 K		1.0 K		0.9 K		0.8 K		0.7 K
216.08	217854	216.98	98000.3		62.88	146161	63.58	53103.2		6.09849	0.99959	15.7072	1.00027		-7.49478	-0.05215	-5.99477	-0.05219	-4.49477	-0.05222	-2.99474	-0.05251	-1.49475	-0.05245	0.00527	-0.05264	1.50531	-0.05303	3.00532	-0.05315	4.50532	-0.05314	6.00533	-0.05323		0.3	23.3593		13.8	0	15	0	16.8	0	18	0	19.2	0	20
215.98	217208	216.88	97298.1		62.78	146633	63.48	52853.8		6.10186	0.99957	15.5624	1.0002		-7.49478	0.24749	-5.99477	0.24744	-4.49477	0.24743	-2.99474	0.24712	-1.49475	0.24719	0.00527	0.24701	1.50531	0.24661	3.00532	0.24649	4.50532	0.24651	6.00533	0.24642		0.4	23.1186		13.85	0	15.05	0	16.85	0	18.05	0	19.25	0	20.05
215.88	216297	216.78	97015.1		62.68	146054	63.38	54059.4		6.10186	0.9996	15.4039	0.9993		-7.49478	0.54713	-5.99477	0.54708	-4.49477	0.54704	-2.99474	0.54677	-1.49475	0.5468	0.00527	0.54664	1.50531	0.54626	3.00532	0.54612	4.50532	0.54614	6.00533	0.54605		0.5	22.6198		13.9	0	15.1	0	16.9	0	18.1	0	19.3	2	20.1
215.78	215563	216.68	97638.1		62.58	146064	63.28	53958.2		6.10489	0.99957	15.2567	0.9993		-7.49477	0.84669	-5.99477	0.84668	-4.49477	0.84665	-2.99474	0.84635	-1.49474	0.84642	0.00528	0.84622	1.50531	0.84584	3.00533	0.84573	4.50533	0.84574	6.00533	0.84565		0.6	22.1203		13.95	0	15.15	2	16.95	0	18.15	0	19.35	3	20.15
215.68	215831	216.58	98708.5		62.48	146268	63.18	53855.6		6.10489	0.99962	15.1169	0.99883		-7.49477	1.14632	-5.99476	1.14625	-4.49476	1.14625	-2.99473	1.14595	-1.49474	1.146	0.00528	1.14584	1.50532	1.14544	3.00533	1.1453	4.50533	1.14531	6.00534	1.14522		0.7	21.5182		14	4	15.2	0	17	0	18.2	2	19.4	2	20.2
215.58	215877	216.48	98129.5		62.38	145870	63.08	53631.4		6.10885	0.99963	14.968	0.9995		-7.49477	1.44592	-5.99476	1.44586	-4.49476	1.44583	-2.99473	1.44555	-1.49473	1.44558	0.00529	1.44541	1.50532	1.44503	3.00534	1.44491	4.50534	1.44491	6.00534	1.44483		0.8	20.4209		14.05	5	15.25	1	17.05	1	18.25	1	19.45	4	20.25
215.48	215868	216.38	98033.1		62.28	145960	62.98	53147.2		6.11232	0.99961	14.8335	1.00001		-7.49476	1.74546	-5.99475	1.74542	-4.49475	1.7454	-2.99472	1.7451	-1.49472	1.74515	0.00529	1.74497	1.50533	1.74458	3.00534	1.74448	4.50534	1.74448	6.00535	1.74438		0.9	19.6221		14.1	4	15.3	2	17.1	2	18.3	4	19.5	4	20.3
215.38	215104	216.28	98163.7		62.18	146051	62.88	51703.7		6.11232	0.9996	14.6968	1.00011		-7.49475	2.0451	-5.99475	2.04504	-4.49475	2.04503	-2.99472	2.04472	-1.49472	2.04477	0.00529	2.04462	1.50534	2.0442	3.00535	2.04409	4.50534	2.04411	6.00535	2.04402		1	18.1233		14.15	3	15.35	2	17.15	7	18.35	2	19.55	2	20.35
215.28	214986	216.18	98191.1		62.08	146337	62.78	53855.1		6.115	0.99964	14.558	0.99923		-7.49477	2.34483	-5.99476	2.34479	-4.49476	2.34476	-2.99473	2.34449	-1.49473	2.34451	0.00528	2.34436	1.50532	2.34396	3.00533	2.34386	4.50533	2.34388	6.00534	2.34377		1.1	16.6259		14.2	6	15.4	1	17.2	5	18.4	3	19.6	8	20.4
215.18	215566	216.08	97425.3		61.98	145713	62.68	52351.2		6.115	0.9996	14.4355	0.99943		-7.49477	2.64447	-5.99476	2.64443	-4.49476	2.64443	-2.99473	2.64413	-1.49473	2.64417	0.00528	2.64404	1.50532	2.64364	3.00533	2.64353	4.50533	2.64354	6.00534	2.64344		1.2	14.7284		14.25	12	15.45	5	17.25	9	18.45	4	19.65	10	20.45
215.08	216540	215.98	98584.6		61.88	146836	62.58	53762.4		6.12005	0.9996	14.3101	0.99875		-7.49476	2.94402	-5.99475	2.94395	-4.49475	2.94395	-2.99472	2.94365	-1.49472	2.94368	0.00529	2.94354	1.50533	2.94315	3.00534	2.94305	4.50534	2.94305	6.00535	2.94296		--	--		14.3	10	15.5	5	17.3	4	18.5	3	19.7	8	20.5
214.98	215610	215.88	98450.6		61.78	146166	62.48	52890.8		6.12362	0.99963	14.1772	0.99989		-7.49474	3.24348	-5.99473	3.24341	-4.49473	3.24339	-2.9947	3.2431	-1.4947	3.24315	0.00531	3.24298	1.50535	3.2426	3.00536	3.24248	4.50536	3.2425	6.00537	3.24241					14.35	16	15.55	3	17.35	13	18.55	6	19.75	10	20.55
214.88	214806	215.78	97952.7		61.68	146475	62.38	53634.2		6.12362	0.99963	14.0609	0.99951		-7.49475	3.5432	-5.99474	3.54315	-4.49474	3.54314	-2.99471	3.54289	-1.49472	3.5429	0.0053	3.54271	1.50534	3.54234	3.00535	3.54223	4.50535	3.54224	6.00536	3.54214					14.4	23	15.6	5	17.4	16	18.6	6	19.8	16	20.6
214.78	214701	215.68	97756.7		61.58	146282	62.28	54063		6.1256	0.99965	13.9526	0.99868		-7.49473	3.84266	-5.99472	3.8426	-4.49472	3.84259	-2.99469	3.8423	-1.49469	3.84232	0.00532	3.84216	1.50536	3.84179	3.00537	3.84166	4.50537	3.84166	6.00538	3.84158					14.45	33	15.65	5	17.45	15	18.65	9	19.85	18	20.65
214.68	214433	215.58	97569.2		61.48	146801	62.18	52652.2		6.1256	0.99964	13.8361	0.99868		-7.49471	4.14217	-5.99471	4.14211	-4.49471	4.1421	-2.99468	4.14179	-1.49468	4.14182	0.00534	4.14166	1.50538	4.14126	3.00539	4.14116	4.50539	4.14116	6.0054	4.14107					14.5	64	15.7	6	17.5	32	18.7	11	19.9	14	20.7
214.58	214833	215.48	97140.1		61.38	146249	62.08	53490.2		6.13035	0.99963	13.7161	0.99857		-7.49475	4.44216	-5.99474	4.4421	-4.49474	4.44211	-2.99471	4.4418	-1.49472	4.44184	0.0053	4.44167	1.50534	4.4413	3.00535	4.44118	4.50535	4.44119	6.00536	4.4411					14.55	73	15.75	12	17.55	32	18.75	32	19.95	30	20.75
214.48	213455	215.38	97447.3		61.28	145889	61.98	52579.3		6.13364	0.99963	13.6116	0.99878		-7.49475	4.74184	-5.99475	4.74178	-4.49475	4.74176	-2.99472	4.74146	-1.49472	4.7415	0.0053	4.74134	1.50533	4.74098	3.00535	4.74085	4.50535	4.74086	6.00535	4.74081					14.6	106	15.8	10	17.6	46	18.8	23	20	44	20.8
214.38	214643	215.28	97547.7		61.18	146100	61.88	52860.6		6.13364	0.99964	13.5161	0.99834		-7.49474	5.04136	-5.99474	5.04139	-4.49474	5.04136	-2.99471	5.04107	-1.49472	5.0411	0.0053	5.04095	1.50534	5.04059	3.00535	5.04047	4.50535	5.04047	6.00535	5.0404					14.65	201	15.85	13	17.65	50	18.85	22	20.05	46	20.85
214.28	215253	215.18	98469.1		61.08	146436	61.78	54667.8		6.13681	0.99963	13.4105	0.99951		-7.49478	5.3414	-5.99478	5.34135	-4.49478	5.34136	-2.99475	5.34105	-1.49475	5.34111	0.00526	5.34095	1.5053	5.34056	3.00531	5.34048	4.50531	5.3405	6.00532	5.34042					14.7	230	15.9	15	17.7	69	18.9	33	20.1	72	20.9
214.18	214977	215.08	98006.9		60.98	146438	61.68	54610.7		6.13681	0.99964	13.3085	0.99884		-7.49478	5.64104	-5.99477	5.64097	-4.49477	5.64095	-2.99474	5.64067	-1.49475	5.6407	0.00527	5.64055	1.5053	5.6402	3.00532	5.64007	4.50531	5.64009	6.00532	5.64004					14.75	406	15.95	14	17.75	108	18.95	52	20.15	56	20.95
214.08	214140	214.98	96996.7		60.88	146269	61.58	56793.6		6.14049	0.99965	13.2231	0.99853		-7.49476	5.94049	-5.99476	5.94043	-4.49475	5.94041	-2.99473	5.94015	-1.49473	5.94017	0.00529	5.94001	1.50533	5.93963	3.00533	5.93954	4.50533	5.93955	6.00534	5.93948					14.8	317	16	25	17.8	117	19	56	20.2	72	21
213.98	214186	214.88	97729		60.78	146291	61.48	57571.7		6.15131	0.99966	13.125	0.99893		-7.49474	6.23991	-5.99473	6.2398	-4.49473	6.23982	-2.9947	6.23949	-1.49471	6.23956	0.00531	6.23941	1.50535	6.23903	3.00536	6.23892	4.50536	6.23893	6.00537	6.23886					14.85	255	16.05	39	17.85	123	19.05	75	20.25	96	21.05
213.88	215018	214.78	96823.8		60.68	145852	61.38	59440.9		6.15131	0.99966	13.0411	0.9991		-7.49476	6.53974	-5.99475	6.53965	-4.49475	6.53961	-2.99472	6.53935	-1.49472	6.53936	0.0053	6.5392	1.50533	6.53883	3.00535	6.5387	4.50534	6.53873	6.00535	6.53867					14.9	153	16.1	68	17.9	167	19.1	99	20.3	121	21.1
213.78	214942	214.68	96160.9		60.58	146309	61.28	59078.7		6.17163	0.99967	12.956	0.99892		-7.49474	6.83915	-5.99473	6.8391	-4.49473	6.83907	-2.9947	6.83879	-1.4947	6.83882	0.00532	6.83864	1.50535	6.83828	3.00536	6.83816	4.50536	6.83817	6.00537	6.8381					14.95	57	16.15	95	17.95	208	19.15	124	20.35	132	21.15
213.68	214101	214.58	96518.9		60.48	146361	61.18	59499.4		6.19825	0.9997	12.8692	0.99835		-7.49474	7.13879	-5.99473	7.13873	-4.49473	7.13873	-2.9947	7.13843	-1.4947	7.13846	0.00531	7.13829	1.50535	7.13795	3.00536	7.13783	4.50536	7.13782	6.00537	7.13776					15	16	16.2	102	18	192	19.2	128	20.4	142	21.2
213.58	213939	214.48	97137.2		60.38	146412	61.08	61483.1		6.23147	0.99969	12.8015	0.99929		-7.49477	7.43881	-5.99477	7.43872	-4.49477	7.43872	-2.99474	7.43845	-1.49474	7.43846	0.00528	7.43829	1.50531	7.43797	3.00532	7.43783	4.50533	7.43782	6.00533	7.43778					15.05	0	16.25	101	18.05	205	19.25	169	20.45	167	21.25
213.48	214130	214.38	96713.4		60.28	147050	60.98	62850.2		6.26716	0.99971	12.713	0.99937		-7.49477	7.73841	-5.99476	7.73834	-4.49476	7.73834	-2.99473	7.73804	-1.49474	7.73808	0.00528	7.73792	1.50531	7.73759	3.00532	7.73748	4.50532	7.73749	6.00533	7.73739					15.1	0	16.3	143	18.1	207	19.3	207	20.5	201	21.3
213.38	213938	214.28	96907.5		60.18	146527	60.88	63393.3		6.30066	0.99974	12.6452	0.99839		-7.49477	8.0381	-5.99477	8.03801	-4.49477	8.03802	-2.99474	8.03773	-1.49474	8.03776	0.00527	8.03762	1.50531	8.03726	3.00532	8.03715	4.50532	8.03717	6.00533	8.03709							16.35	163	18.15	178	19.35	254	20.55	191	21.35
213.28	214884	214.18	95995.8		60.08	146960	60.78	67877.6		6.32788	0.99973	12.579	0.99934		-7.49477	8.33772	-5.99477	8.33768	-4.49477	8.33765	-2.99474	8.3374	-1.49474	8.3374	0.00527	8.33726	1.50531	8.33694	3.00532	8.3368	4.50532	8.33681	6.00532	8.33676							16.4	205	18.2	99	19.4	179	20.6	187	21.4
213.18	214428	214.08	96117.5		59.98	146667	60.68	71160.8		6.34867	0.99977	12.5005	0.99835		-7.49479	8.63756	-5.99479	8.63748	-4.49479	8.63748	-2.99476	8.6372	-1.49476	8.63723	0.00526	8.63708	1.50529	8.63674	3.0053	8.63664	4.5053	8.63662	6.00531	8.63655							16.45	226	18.25	60	19.45	158	20.65	135	21.45
213.08	214566	213.98	96665.9		59.88	146634	60.58	72162.4		6.36631	0.99973	12.4481	0.99919		-7.49478	8.93705	-5.99477	8.93695	-4.49477	8.93695	-2.99474	8.93667	-1.49474	8.93668	0.00527	8.93655	1.50531	8.93622	3.00532	8.93608	4.50532	8.93609	6.00533	8.93601							16.5	206	18.3	21	19.5	132	20.7	100	21.5
212.98	214966	213.88	96623.2		59.78	146846	60.48	76545.4		6.38039	0.99981	12.3791	0.99843		-7.49475	9.23644	-5.99475	9.23638	-4.49475	9.23637	-2.99472	9.23608	-1.49472	9.2361	0.0053	9.23592	1.50533	9.23561	3.00534	9.23549	4.50534	9.23548	6.00535	9.23541							16.55	175	18.35	3	19.55	82	20.75	47	21.55
212.88	214722	213.78	96264		59.68	146784	60.38	80190		6.39443	0.99977	12.3195	0.9983		-7.49477	9.53627	-5.99476	9.53619	-4.49476	9.53617	-2.99473	9.5359	-1.49474	9.53594	0.00528	9.53576	1.50531	9.53542	3.00533	9.5353	4.50532	9.53532	6.00533	9.53524							16.6	148	18.4	0	19.6	64	20.8	35	21.6
212.78	214384	213.68	96885.1		59.58	147102	60.28	86609.7		6.41153	0.99977	12.2638	0.99861		-7.49476	9.83581	-5.99475	9.83573	-4.49475	9.83574	-2.99472	9.83545	-1.49473	9.83547	0.00529	9.83529	1.50532	9.83496	3.00534	9.83484	4.50534	9.83484	6.00534	9.83478							16.65	80			19.65	34	20.85	14	21.65
212.68	213482	213.58	95850.8		59.48	146666	60.18	90077.9		6.43167	0.9998	12.2046	0.99918		-7.4947	10.1348	-5.99469	10.1347	-4.49468	10.1347	-2.99466	10.1344	-1.49466	10.1345	0.00535	10.1344	1.50538	10.134	3.0054	10.1338	4.5054	10.1338	6.0054	10.1338							16.7	40			19.7	7	20.9	4	21.7
212.58	214372	213.48	96458.6		59.38	147014	60.08	94838.4		6.45123	0.99981	12.1541	0.99956		-7.49469	10.4344	-5.99469	10.4343	-4.49469	10.4343	-2.99466	10.434	-1.49465	10.434	0.00535	10.434	1.50538	10.4337	3.00539	10.4336	4.50539	10.4336	6.00541	10.4334							16.75	24			19.75	5	20.95	0	21.75
212.48	213898	213.38	96123.9		59.28	147056	59.98	101005		6.46923	0.99983	12.0963	0.99972		-7.49472	10.7344	-5.99471	10.7342	-4.49472	10.7343	-2.99469	10.734	-1.49469	10.734	0.00533	10.7338	1.50536	10.7335	3.00536	10.7335	4.50537	10.7334	6.00537	10.7334							16.8	6			19.8	0	21	0	21.8
212.38	213493	213.28	98094.7		59.18	146658	59.88	108698		6.48559	0.99981	12.054	0.99972		-7.49473	11.0341	-5.99473	11.034	-4.49471	11.0339	-2.9947	11.0337	-1.4947	11.0337	0.00532	11.0336	1.50534	11.0333	3.00536	11.0332	4.50535	11.0333	6.00536	11.0331							16.85	7			19.85	0			21.85
212.28	214386	213.18	95913.7		59.08	146653	59.78	111459		6.50042	0.99981	12.0039	0.99965		-7.49471	11.3335	-5.9947	11.3334	-4.4947	11.3334	-2.99467	11.3331	-1.49469	11.3333	0.00532	11.3331	1.50536	11.3328	3.00537	11.3326	4.50537	11.3326	6.00537	11.3327							16.9	4			19.9	0			21.9
212.18	215253	213.08	96026.8		58.98	146874	59.68	117118		6.51558	0.99982	11.9571	0.99879		-7.49472	11.6333	-5.99472	11.6332	-4.49472	11.6332	-2.99469	11.633	-1.4947	11.6331	0.00532	11.6329	1.50535	11.6325	3.00537	11.6324	4.50535	11.6325	6.00537	11.6323							16.95	3			19.95	0			21.95
212.08	213965	212.98	96125.3		58.88	146797	59.58	116852		6.52981	0.99984	11.9162	0.99852		-7.4947	11.9327	-5.99469	11.9326	-4.49469	11.9326	-2.99468	11.9325	-1.49467	11.9324	0.00535	11.9322	1.50537	11.9319	3.00538	11.9319	4.50538	11.9319	6.00539	11.9317							17	0			20	0			22
211.98	215471	212.88	95660.6		58.78	147348	59.48	121081		6.54263	0.99985	11.8777	0.99963		-7.49468	12.2321	-5.99468	12.2321	-4.49467	12.232	-2.99464	12.2318	-1.49465	12.2318	0.00537	12.2317	1.5054	12.2314	3.00541	12.2312	4.50541	12.2312	6.00542	12.2312							--	--
211.88	214047	212.78	95342.6		58.68	147150	59.38	122429		6.55316	0.99988	11.8339	0.99952		-7.49469	12.5319	-5.99467	12.5317	-4.49468	12.5318	-2.99466	12.5316	-1.49466	12.5316	0.00535	12.5315	1.50539	12.5311	3.0054	12.531	4.5054	12.531	6.0054	12.531							--	--
211.78	214531	212.68	94344.1		58.58	147045	59.28	124739		6.56422	0.99987	11.7912	0.99909		-7.49469	12.8315	-5.99469	12.8315	-4.49468	12.8314	-2.99465	12.8311	-1.49466	12.8312	0.00535	12.8311	1.50538	12.8308	3.0054	12.8306	4.50539	12.8307	6.0054	12.8306							--	--
211.68	215885	212.58	96801.7		58.48	147061	59.18	125271		6.57367	0.99992	11.7536	0.99871		-7.49469	13.1312	-5.99469	13.1311	-4.49468	13.1311	-2.99466	13.1309	-1.49467	13.131	0.00534	13.1308	1.50538	13.1305	3.00539	13.1303	4.50539	13.1303	6.0054	13.1303							--	--
211.58	214962	212.48	95830.8		58.38	147624	59.08	126254		6.58262	0.9999	11.7219	0.9988		-7.49468	13.4307	-5.99467	13.4306	-4.49468	13.4307	-2.99465	13.4304	-1.49466	13.4305	0.00535	13.4304	1.50539	13.43	3.0054	13.4299	4.5054	13.4299	6.0054	13.4298							--	--
211.48	216356	212.38	95427.4		58.28	147497	58.98	124498		6.59039	0.99986	11.6944	0.99853		-7.49471	13.7307	-5.99471	13.7306	-4.49471	13.7307	-2.99469	13.7304	-1.49469	13.7304	0.00532	13.7303	1.50535	13.73	3.00536	13.7299	4.50536	13.7299	6.00536	13.7299							--	--
211.38	217171	212.28	96051		58.18	147776	58.88	121772		6.59756	0.99988	11.6629	0.99866		-7.49472	14.0304	-5.99472	14.0303	-4.49471	14.0302	-2.99469	14.03	-1.49469	14.03	0.00533	14.0299	1.50536	14.0295	3.00537	14.0295	4.50537	14.0295	6.00536	14.0295							--	--
211.28	218256	212.18	95961.6		58.08	147948	58.78	120294		6.60414	0.99985	11.6228	0.99942		-7.49469	14.3297	-5.99468	14.3296	-4.49468	14.3296	-2.99466	14.3294	-1.49466	14.3294	0.00535	14.3293	1.50538	14.329	3.00539	14.3289	4.50539	14.3289	6.00539	14.3289							--	--
211.18	218667	212.08	95872.3		57.98	148087	58.68	116297		6.60899	0.99988	11.594	0.99864		-7.4947	14.6294	-5.99469	14.6294	-4.49469	14.6294	-2.99467	14.6291	-1.49467	14.6291	0.00535	14.6289	1.50537	14.6287	3.00539	14.6286	4.50537	14.6287	6.00539	14.6285							--	--
211.08	219448	211.98	96604.3		57.88	148393	58.58	108866		6.61332	0.99988	11.5723	0.9994		-7.49467	14.9288	-5.99466	14.9287	-4.49466	14.9287	-2.99464	14.9285	-1.49463	14.9284	0.00537	14.9284	1.5054	14.9281	3.00542	14.9279	4.50541	14.928	6.48628	10.1251							--	--
210.98	218914	211.88	98098.2		57.78	148077	58.48	103521		6.61606	0.99989	11.5425	0.99993		-7.49465	15.2282	-5.99464	15.2281	-4.49463	15.228	-2.99462	15.2279	-1.49461	15.2279	0.0054	15.2277	1.50543	15.2274	3.00544	15.2274	4.50544	15.2273	6.9257	6.03578
210.88	221597	211.78	97791.8		57.68	148717	58.38	94494.6		6.61889	0.99986	11.5156	0.99882		-7.49463	15.5277	-5.99463	15.5276	-4.49462	15.5276	-2.9946	15.5274	-1.4946	15.5274	0.0054	15.5273	1.50544	15.5269	3.00545	15.5269	4.50545	15.5269	6.95763	6.01642
210.78	221759	211.68	99021		57.58	148875	58.28	89010.4		6.62089	0.99996	11.4977	0.99885		-7.49466	15.8276	-5.99466	15.8276	-4.49465	15.8276	-2.99463	15.8273	-1.49463	15.8273	0.00538	15.8272	1.50541	15.827	3.00542	15.8268	4.50542	15.8268	6.97672	6.12542
210.68	220262	211.58	99939.1		57.48	149137	58.18	81291.1		6.62299	0.99996	11.4672	0.99844		-7.49465	16.1272	-5.99465	16.1271	-4.49464	16.1271	-2.99462	16.1269	-1.49462	16.1268	0.00539	16.1267	1.50542	16.1265	3.00543	16.1263	4.50542	16.1264	6.99535	6.23899
210.58	220814	211.48	101999		57.38	149475	58.08	74946.1		6.62439	0.99994	11.45	0.99973		-7.49465	16.4267	-5.99464	16.4267	-4.49464	16.4267	-2.99462	16.4264	-1.49461	16.4264	0.00539	16.4264	1.50542	16.4261	3.00544	16.4259	4.50543	16.4259	7.01386	6.35375
210.48	221574	211.38	103929		57.28	148952	57.98	71442		6.62605	0.99999	11.4229	0.9989		-7.49467	16.7266	-5.99467	16.7266	-4.49467	16.7266	-2.99465	16.7264	-1.49466	16.7265	0.00537	16.7263	1.50539	16.726	3.00541	16.7259	4.5054	16.7259	7.03235	6.46876
210.38	221810	211.28	107605		57.18	149742	57.88	66916.8		6.62711	1.00002	11.4026	0.99853		-7.49465	17.0261	-5.99465	17.026	-4.49465	17.0261	-2.99463	17.0258	-1.49462	17.0258	0.00539	17.0257	1.50541	17.0254	3.00542	17.0253	5.19902	10.0977	7.03439	6.44839
210.28	223334	211.18	112798		57.08	149783	57.78	63324		6.62758	0.99998	11.3871	0.99857		-7.49463	17.3255	-5.99462	17.3254	-4.49462	17.3254	-2.9946	17.3252	-1.4946	17.3252	0.00541	17.3251	1.50542	17.325	3.00545	17.3247	5.55736	6.81823	7.01807	6.31171
210.18	223323	211.08	117122		56.98	150204	57.68	60562.3		6.62879	1	11.3671	0.99902		-7.49464	17.6252	-5.99462	17.6251	-4.49463	17.6251	-2.99461	17.6249	-1.49461	17.6249	0.00541	17.6248	1.50544	17.6245	3.00545	17.6244	5.58695	6.82234	6.99967	6.19592
210.08	221447	210.98	124135		56.88	150740	57.58	60944.4		6.62818	0.99995	11.3455	0.9987		-7.4946	17.9245	-5.9946	17.9245	-4.4946	17.9245	-2.99457	17.9242	-1.49457	17.9242	0.00543	17.9241	1.50546	17.9239	3.00548	17.9237	5.606	6.93166	6.98126	6.0801
209.98	219811	210.88	131094		56.78	151351	57.48	56339.1		6.62737	1.00002	11.3311	0.99856		-7.49458	18.2239	-5.99458	18.2239	-4.49458	18.2239	-2.99456	18.2237	-1.49455	18.2237	0.00545	18.2236	1.50549	18.2233	3.0055	18.2232	5.6246	7.04556	6.96283	5.96451
209.88	220492	210.78	139292		56.68	151406	57.38	55282.1		6.62703	0.99997	11.3143	0.99936		-7.49458	18.5236	-5.99458	18.5236	-4.49458	18.5235	-2.99456	18.5233	-1.49455	18.5233	0.00545	18.5232	1.50548	18.523	4.07036	7.88694	5.64317	7.15969	6.94436	5.84942
209.78	219461	210.68	147874		56.58	151768	57.28	53496.9		6.62135	0.99996	11.292	0.99891		-7.49462	18.8236	-5.99462	18.8237	-4.49461	18.8235	-2.99458	18.8233	-1.49459	18.8233	0.00542	18.8232	1.50544	18.823	4.15853	7.30593	--	--	6.92589	5.73418
209.68	220693	210.58	156536		56.48	152607	57.18	53240.8		6.61917	0.99996	11.283	0.99944		-7.49461	19.1232	-5.99461	19.1232	-4.49461	19.1231	-2.99458	19.1229	-1.49458	19.1228	0.00543	19.1228	1.50545	19.1225	4.17963	7.39478	--	--	6.90743	5.61893
209.58	220695	210.48	162571		56.38	153515	57.08	54371.7		6.62017	0.99996	11.2629	0.99855		-7.49461	19.4228	-5.99461	19.4228	-4.49461	19.4227	-2.99458	19.4226	-1.49459	19.4226	0.00543	19.4224	1.50545	19.4222	4.19834	7.50761	--	--	6.88898	5.50358
209.48	219422	210.38	167709		56.28	154468	56.98	53776.3		6.61711	0.99994	11.2469	0.99876		-7.49464	19.7227	-5.99463	19.7226	-4.49464	19.7227	-2.99462	19.7225	-1.49462	19.7225	0.00539	19.7224	1.50542	19.7221	4.2169	7.62188	--	--	6.87051	5.38846
209.38	221043	210.28	172307		56.18	155228	56.88	55011.2		6.61152	0.99996	11.2392	0.99893		-7.49462	20.0222	-5.99462	20.0221	-4.49461	20.0221	-2.99459	20.0219	-1.49459	20.0219	0.0054	20.0219	2.28266	12.2587	4.23544	7.73632	--	--	6.85205	5.2732
209.28	221468	210.18	171726		56.08	156317	56.78	56566.8		6.60414	0.99996	11.2227	0.99987		-7.49459	20.3215	-5.99458	20.3214	-4.49459	20.3215	-2.99456	20.3212	-1.49456	20.3212	0.00546	20.3211	2.73836	8.00677	--	--	--	--	6.83359	5.1579
209.18	223401	210.08	169799		55.98	157664	56.68	54671.4		6.60554	0.99997	11.2081	0.9986		-7.49456	20.6209	-5.99456	20.6208	-4.49456	20.6208	-2.99454	20.6207	-1.49454	20.6207	0.00547	20.6205	2.77137	7.97668	--	--	--	--	6.81514	5.04253
209.08	222928	209.98	165392		55.88	158662	56.58	56839.9		6.60263	0.99999	11.1992	0.99981		-7.49458	20.9207	-5.99457	20.9206	-4.49457	20.9206	-2.99455	20.9203	-1.49455	20.9204	0.8298	12.6868	2.79059	8.08436	--	--	--	--	6.79667	4.92741
208.98	224261	209.88	158288		55.78	160135	56.48	59675.4		6.58838	0.99994	11.1819	0.99881		-7.49454	21.22	-5.99449	21.2195	-4.49448	21.2193	-2.99445	21.219	-1.49442	21.2187	1.29329	8.35707	2.80899	8.20027	--	--	5.64752	7.11621	6.77818	4.81241
208.88	225794	209.78	151275		55.68	161346	56.38	65010.6		6.58723	0.99998	11.1721	0.99952		-7.49451	21.5193	-5.99446	21.5188	-4.49444	21.5186	-2.99441	21.5183	-1.4944	21.5181	1.32646	8.32541	2.82754	--	--	--	5.62902	7.00141	6.75976	4.69675
208.78	224723	209.68	142068		55.58	163046	56.28	67321.8		6.58608	0.99996	11.1612	0.99846		-7.49449	21.8187	-5.99444	21.8183	-4.49442	21.8181	-2.99438	21.8176	-0.79256	14.8078	1.34573	8.4326	2.84605	--	--	--	5.61061	6.88565	6.74128	4.58167
208.68	227923	209.58	134175		55.48	164499	56.18	73837.4		6.57775	0.99995	11.148	0.99914		-7.49478	22.1213	-5.99473	22.1208	-4.49472	22.1207	-2.99469	22.1204	-0.15763	8.76577	1.36424	8.54731	2.86439	--	--	--	5.59214	6.77052	6.72279	4.46671
208.58	230753	209.48	124920		55.38	165546	56.08	79693.2		6.56842	0.99998	11.1445	0.99993		-7.49477	22.4207	-5.9947	22.4201	-4.4947	22.42	-2.23006	14.7829	-0.11851	8.67464	--	--	2.88292	--	--	--	5.57369	6.65516	6.70438	4.351
208.48	231750	209.38	119532		55.28	168408	55.98	87184.4		6.56173	0.99998	11.1325	0.99993		-7.49474	22.7201	-5.99469	22.7196	-4.49469	22.7196	-1.61979	8.98715	-0.09901	8.77961	--	--	2.90141	--	--	--	5.55522	6.54	6.68588	4.23617
208.38	233830	209.28	114397		55.18	170530	55.88	94615.6		6.55682	0.99994	11.1191	0.99998		-7.49471	23.0195	-5.99466	23.019	-4.11203	19.1972	-1.59796	8.76908	--	--	--	--	2.90346	--	--	--	5.53672	6.42511	6.66741	4.12093
208.28	235574	209.18	112476		55.08	173201	55.78	101678		6.54804	0.99996	11.1104	0.99975		-7.49466	23.3186	-5.99461	23.3181	-3.09483	9.33711	-1.61332	8.62283	--	--	--	--	2.88708	--	--	--	5.51829	6.30951	6.64898	4.00544
208.18	237040	209.08	107370		54.98	176603	55.68	107708		6.53606	0.99996	11.1052	0.99998		-7.49465	23.6181	-5.21291	15.8101	-3.04485	9.13757	-1.63151	8.50484	--	--	1.36871	8.50274	2.86873	--	--	--	5.49982	6.19436	6.63052	3.89016
208.08	240735	208.98	106340		54.88	179088	55.58	109887		6.5299	0.99996	11.0953	0.99851		-6.22255	11.2121	-4.54794	9.46802	--	--	-1.64973	8.38722	--	--	1.35041	8.38584	2.85048	--	4.23989	7.69187	5.48139	6.07883	6.61202	3.77525
207.98	243050	208.88	106390		54.78	182572	55.48	113657		6.51883	0.99995	11.0845	0.9998		-6.0142	9.43072	-4.50784	9.36721	--	--	-1.66818	8.2719	--	--	1.33194	8.27065	2.83199	--	4.22139	7.57697	5.46293	5.96357	6.59354	3.66023
207.88	244652	208.78	106346		54.68	187105	55.38	116080		6.50952	0.99995	11.0742	0.99862		-5.98881	9.47669	-4.48839	9.47252	--	--	-1.68661	8.15631	--	--	1.31347	8.15547	2.81353	8.15496	4.20294	7.46168	5.44442	5.84876	6.5751	3.54476
207.78	246048	208.68	109103		54.58	192868	55.28	118412		6.50138	0.99992	11.0667	0.99941		-5.96978	9.58632	-4.46969	9.58536	--	--	-1.70487	8.03902	--	--	1.29519	8.0385	2.79524	8.03796	4.18452	7.34596	5.42599	5.73325	6.55661	3.42976
207.68	249646	208.58	112838		54.48	198911	55.18	122700		6.49086	0.99998	11.0664	0.99865		-5.95119	9.70029	-4.46755	9.56402	--	--	-1.72326	7.92309	--	--	1.27681	7.92242	2.77686	7.92194	4.16603	7.231	5.40751	5.61819	6.53813	3.31468
207.58	251910	208.48	119672		54.38	206331	55.08	127593		6.48628	0.99994	11.0598	0.99952		-5.93263	9.81453	-4.48387	9.42736	--	--	-1.74171	7.80773	--	--	1.2584	7.80663	2.75835	7.8071	4.14759	7.11553	5.38905	5.50288	6.51966	3.19959
207.48	254405	208.38	125652		54.28	216281	54.98	130227		6.47471	0.99994	11.0498	0.99911		--	--	-4.50201	9.30896	--	--	-1.76019	7.69266	--	--	1.23987	7.69205	2.7399	7.69174	4.12912	7.00036	5.37055	5.38799	6.50121	3.08424
207.38	257932	208.28	133868		54.18	223167	54.88	133829		6.46073	0.99993	11.037	0.99922		--	--	-4.52047	9.19363	-3.02043	9.19326	-1.77864	7.57731	--	--	1.22139	7.57697	2.72143	7.57658	4.11066	6.88514	5.3521	5.27263	6.48269	2.96951
207.28	260019	208.18	145738		54.08	230311	54.78	135045		6.44796	0.99992	11.0361	0.99877		--	--	-4.53892	9.07827	-3.03888	9.07789	-1.79708	7.46185	--	--	1.20295	7.46158	2.70297	7.46134	4.09218	6.7701	5.33365	5.15733	6.46425	2.85404
207.18	264266	208.08	158098		53.98	232356	54.68	135369		6.43733	0.99992	11.0319	0.99965		--	--	-4.55734	8.96266	-3.05733	8.96252	-1.81556	7.34673	--	--	1.18449	7.34628	2.68451	7.3461	4.07372	6.6548	5.31516	5.04233	6.44578	2.73888
207.08	270122	207.98	171099		53.88	230899	54.58	132402		6.43392	0.99999	11.0253	1.00004		--	--	-4.57585	8.84783	-3.0758	8.84736	-1.83401	7.23145	--	--	1.16602	7.23115	2.66605	7.23086	4.05524	6.53976	5.29672	4.9269	6.4273	2.62388
206.98	272489	207.88	184305		53.78	224902	54.48	127531		6.42183	0.99992	11.0125	0.99899		--	--	-4.59429	8.73242	-3.09426	8.73207	-1.85246	7.11605	-0.09423	8.73177	1.14757	7.11577	2.64761	7.11538	4.03675	6.4248	5.27823	4.81187	6.40884	2.50862
206.88	274829	207.78	195300		53.68	220648	54.38	122644		6.41392	0.99988	11.0164	0.99956		--	--	-4.61275	8.6172	-3.11272	8.61689	-1.87091	7.00065	-0.1127	8.61665	1.1291	7.00058	2.62914	7.00024	4.01831	6.30927	5.25978	4.69662	6.39034	2.39372
206.78	283776	207.68	204810		53.58	218727	54.28	119115		6.40412	0.99994	11.0016	0.99916		--	--	-4.63122	8.50197	-3.13119	8.50169	-1.88939	6.8856	-0.13115	8.50128	1.11064	6.88533	2.61084	6.88337	3.99984	6.19415	5.24129	4.58158	6.37186	2.27872
206.68	287653	207.58	211654		53.48	221070	54.18	118642		6.39091	0.99991	10.9999	1.00006		--	--	-4.64953	8.38524	-3.14951	8.38501	-1.90786	6.77051	-0.14951	8.38499	1.09216	6.7703	2.59219	6.76996	3.98138	6.07893	5.22284	4.46626	6.35338	2.16363
206.58	292177	207.48	213371		53.38	224792	54.08	117753		6.37941	0.9999	10.9955	0.99953		--	--	-4.66801	8.27015	-3.16799	8.26995	-1.92631	6.65511	-0.168	8.27008	1.0737	6.65502	2.57373	6.6547	3.96292	5.9636	5.20439	4.35091	6.33489	2.04866
206.48	298825	207.38	213518		53.28	227297	53.98	113964		6.36515	0.9999	10.9851	0.99873		--	--	-4.68648	8.15498	-3.18648	8.15502	-1.94481	6.54024	-0.18643	8.15455	1.05523	6.53988	2.55541	6.53807	3.94447	5.84825	5.1859	4.23597	6.31643	1.93339
206.38	303420	207.28	208023		53.18	228618	53.88	110991		6.35404	0.99992	10.9897	0.99949		--	--	-4.70477	8.03801	-3.20474	8.03776	-1.96328	6.4251	-0.20472	8.03759	1.03676	6.42468	2.53677	6.42455	3.92599	5.73326	5.16742	4.12082	6.2979	1.81881
206.28	305944	207.18	197234		53.08	222322	53.78	102784		6.34871	0.9999	10.9769	0.99943		--	--	-4.72317	7.92222	-3.22317	7.92216	-1.98172	6.30964	-0.22314	7.92185	1.01829	6.30955	2.5183	6.30942	3.90751	5.61813	5.14897	4.00545	6.27942	1.70378
206.18	305632	207.08	185986		52.98	210427	53.68	96930.4		6.33111	0.9999	10.9737	0.99857		--	--	-4.74164	7.807	-3.24164	7.80698	-2.0002	6.19454	-0.2416	7.80659	0.99982	6.19437	2.49985	6.19409	3.88907	5.50273	5.13052	3.89014	6.26091	1.58902
206.08	299555	206.98	174595		52.88	195716	53.58	93369.6		6.32327	0.99991	10.9688	0.99958		--	--	-4.76011	7.69183	-3.2601	7.69178	-2.01866	6.07933	-0.26011	7.69187	0.98135	6.07916	2.48139	6.07883	3.87059	5.38766	5.11205	3.77496	6.24235	1.47468
205.98	292711	206.88	165003		52.78	180457	53.48	92406.1		6.30403	0.9999	10.9518	0.99983		-5.90961	9.88426	-4.77862	7.5771	-3.2786	7.57689	-2.03711	5.96398	-0.27845	7.5754	0.9629	5.96382	2.46293	5.96349	3.85209	5.27273	5.09355	3.66012	6.2238	1.36036
205.88	281004	206.78	151502		52.68	168718	53.38	94010.9		6.29217	0.99988	10.9496	0.99985		-5.9281	9.76925	-4.79701	7.46116	-3.29706	7.4617	-2.05561	5.84905	-0.297	7.46107	0.94443	5.84864	2.44445	5.84852	3.83366	5.15717	5.07511	3.54461	6.20519	1.24662
205.78	270959	206.68	140761		52.58	160265	53.28	98350.6		6.28422	0.99987	10.9436	0.99862		-5.94654	9.65386	-4.81551	7.34627	-3.3155	7.34624	-2.07406	5.73374	-0.31549	7.34608	0.92596	5.73354	2.42598	5.7333	3.8152	5.04196	5.05664	3.42946	6.18651	1.13359
205.68	260892	206.58	132356		52.48	154166	53.18	99139.1		6.2725	0.99986	10.9293	0.99964		-5.96505	9.53903	-4.83397	7.23102	-3.33397	7.23101	-2.09253	5.61861	-0.33393	7.23066	0.90748	5.61842	2.40751	5.61818	3.79674	4.92673	5.03819	3.3141	6.16749	1.02388
205.58	250959	206.48	124234		52.38	149645	53.08	93337.2		6.2606	0.9999	10.9151	0.99923		-5.98353	9.42404	-4.85243	7.11571	-3.35244	7.11584	-2.11098	5.50318	-0.35228	7.11422	0.889	5.5034	2.38905	5.50291	3.77825	4.81177	5.01966	3.19957	6.14215	0.97737
205.48	248153	206.38	119889		52.28	146957	52.98	86553		6.24468	0.99985	10.904	0.99972		-6.00184	9.30719	-4.87089	7.00051	-3.37089	7.00049	-2.12952	5.38871	-0.37085	7.00009	0.87051	5.38842	2.37057	5.38785	3.75978	4.69653	5.00119	3.08437	6.11284	0.97045
205.38	244656	206.28	116334		52.18	145423	52.88	74740.5		6.22717	0.99985	10.8813	0.99997		-6.02032	9.19215	-4.88936	6.88529	-3.38936	6.88531	-2.14794	5.27303	-0.3893	6.88474	0.85207	5.27298	2.35209	5.27273	3.74131	4.58135	4.98269	2.96953	6.08155	0.98337
205.28	243161	206.18	111464		52.08	143428	52.78	65334.6		6.20955	0.99983	10.8614	0.99863		-6.03879	9.077	-4.90783	6.77018	-3.40783	6.77021	-2.16643	5.15815	-0.4078	6.76988	0.83362	5.15762	2.33364	5.15736	3.72285	4.46615	4.96424	2.85419	6.04074	1.0913
205.18	242936	206.08	108746		51.98	142456	52.68	56719.3		6.19714	0.99985	10.8435	0.99967		-6.05726	8.96183	-4.92631	6.65507	-3.4263	6.65504	-2.18486	5.0426	-0.42626	6.65457	0.81517	5.04225	2.31517	5.04221	3.7044	4.3508	4.9458	2.73874	6.02457	0.95315
205.08	245132	205.98	105042		51.88	142322	52.58	50245.2		6.18729	0.99984	10.8064	0.99939		-6.07574	8.84683	-4.94478	6.53998	-3.44478	6.53997	-2.20333	4.92734	-0.44477	6.53982	0.79678	4.92626	2.29672	4.92691	3.68592	4.2357	4.92732	2.62364	6.00534	0.84563
204.98	244451	205.88	101326		51.78	141430	52.48	45934.2		6.17744	0.99981	10.7835	0.99877		-6.0942	8.73151	-4.96326	6.42491	-3.46326	6.42487	-2.2218	4.81221	-0.46308	6.42307	0.7782	4.81221	2.27825	4.81177	3.66745	4.12053	4.90882	2.50875	6.00533	0.54601
204.88	248213	205.78	99182.1		51.68	140808	52.38	43181.3		6.15862	0.99982	10.7489	0.99927		-6.11268	8.6165	-4.9817	6.30943	-3.48171	6.30956	-2.24026	4.69696	-0.48167	6.30916	0.75977	4.69668	2.25979	4.69643	3.64897	4.00552	4.89034	2.39377	6.00533	0.24637
204.78	251947	205.68	97725.1		51.58	140154	52.28	42004.3		6.13569	0.9998	10.7143	0.99932		-6.13115	8.50132	-5.00018	6.19435	-3.50016	6.19419	-2.25874	4.58185	-0.50002	6.19278	0.7413	4.58152	2.2413	4.58148	3.63053	3.89004	4.87185	2.27873	6.00533	-0.05326
204.68	257463	205.58	95699.7		51.48	139873	52.18	40155.6		6.12395	0.99979	10.6815	0.99909		-6.14948	8.38474	-5.01865	6.07917	-3.51865	6.07919	-2.2772	4.46667	-0.51859	6.07862	0.72299	4.46471	2.22281	4.4665	3.61205	3.77501	4.85339	2.16348	6.00537	-0.35332
204.58	262321	205.48	95437.4		51.38	139696	52.08	38880.3		6.1068	0.99981	10.6472	1.0002		-6.16798	8.26985	-5.0371	5.96381	-3.5371	5.96383	-2.29566	4.35142	-0.53708	5.96366	0.70438	4.35097	2.20439	4.35087	3.59358	3.65979	4.83489	2.04868	6.00537	-0.65295
204.48	267688	205.38	94558.3		51.28	139545	51.98	36684.3		6.09718	0.99979	10.5997	0.9988		-6.18647	8.15494	-5.05555	5.84851	-3.55556	5.84853	-2.31412	4.23609	-0.55554	5.84835	0.68597	4.23523	2.1859	4.23593	3.57513	3.54446	4.81642	1.93351	6.00537	-0.9526
204.38	274547	205.28	95147.3		51.18	139562	51.88	36302.3		6.08631	0.99978	10.5619	1.00006		-6.20472	8.03758	-5.07404	5.73357	-3.57408	5.73392	-2.33259	4.12094	-0.574	5.73313	0.66743	4.12073	2.16745	4.12057	3.55667	3.42916	4.79789	1.81893	6.00537	-1.25221
204.28	283033	205.18	93169.3		51.08	138868	51.78	35707.1		6.07231	0.9998	10.5229	1		-6.22314	7.92185	-5.09253	5.61854	-3.59253	5.6185	-2.35105	4.00565	-0.59251	5.61833	0.64907	4.00447	2.149	4.00522	3.53817	3.31434	4.77938	1.70412	6.00537	-1.55185
204.18	291941	205.08	94063.8		50.98	138479	51.68	35586.4		6.06118	0.9998	10.4854	0.99924		-6.24158	7.80646	-5.11099	5.50328	-3.61098	5.50325	-2.36951	3.89048	-0.61081	5.50147	0.63053	3.89007	2.13052	3.89012	3.51969	3.19925	4.76087	1.58937	6.00537	-1.85147
204.08	301143	204.98	93698.1		50.88	138763	51.58	34083.3		6.03936	0.99979	10.44	0.99906		-6.26007	7.69147	-5.12947	5.38822	-3.62947	5.38826	-2.388	3.77548	-0.62943	5.38788	0.61202	3.77525	2.11203	3.77513	3.50121	3.0842	4.74222	1.476	6.00537	-2.1511
203.98	307721	204.88	93913.9		50.78	138469	51.48	34415.6		6.01892	0.99976	10.39	0.99886		-6.27857	7.57664	-5.14795	5.27314	-3.64794	5.27306	-2.40648	3.66037	-0.64791	5.27274	0.59356	3.66003	2.09355	3.66008	3.48271	2.96934	4.72377	1.36066	6.00536	-2.45062
203.88	316862	204.78	94139.7		50.68	138129	51.38	34504.2		6.01052	0.99975	10.3485	0.9989		-6.297	7.46107	-5.16639	5.15775	-3.66639	5.15769	-2.4249	3.54479	-0.66638	5.15759	0.57524	3.5434	2.0751	3.54472	3.46426	2.85398	4.70518	1.24673	6.00539	-2.75062
203.78	328551	204.68	94663.1		50.58	138466	51.28	32275.5		5.99474	0.99975	10.3088	1.00032		-6.31546	7.34582	-5.18486	5.04251	-3.68485	5.04249	-2.44341	3.42993	-0.68484	5.04234	0.55662	3.42969	2.05663	3.42957	3.44579	2.73879	4.68646	1.13404	6.00538	-3.05014
203.68	337377	204.58	95711.2		50.48	138220	51.18	32988.5		5.98281	0.9997	10.27	1.00017		-6.33396	7.23094	-5.20332	4.92729	-3.70332	4.92731	-2.4619	3.31501	-0.7033	4.92708	0.53814	3.31463	2.03814	3.31468	3.42734	2.62348	4.66743	1.02445	6.00539	-3.34992
203.58	344066	204.48	96615.6		50.38	137730	51.08	32930.1		5.97401	0.99971	10.2206	1.00021		-6.3524	7.11545	-5.2218	4.81218	-3.7218	4.81218	-2.48036	3.19977	-0.72178	4.81203	0.51967	3.19943	2.01968	3.19937	3.40883	2.50868	4.64124	0.98641	6.00537	-3.64932
203.48	348018	204.38	97557.7		50.28	137968	50.98	32013.5		5.95235	0.99972	10.1733	0.99927		-6.37087	7.00028	-5.24026	4.697	-3.74028	4.69712	-2.49883	3.08458	-0.74024	4.69678	0.50126	3.08375	2.0012	3.08434	3.39037	2.39343	4.61151	0.98367	6.00535	-3.94874
203.38	344260	204.28	98926.3		50.18	137887	50.88	31124.6		5.93553	0.99975	10.1347	0.99987		-6.38931	6.88489	-5.25874	4.58191	-3.75872	4.58167	-2.51731	2.96951	-0.7587	4.58151	0.48273	2.96914	1.9827	2.96947	3.37188	2.27852	4.58073	0.99153	6.00536	-4.24855
203.28	332510	204.18	99542.2		50.08	137936	50.78	31820.3		5.91821	0.99972	10.0965	1.0004		-6.40782	6.77003	-5.2772	4.46662	-3.7772	4.46664	-2.53576	2.85414	-0.7772	4.46666	0.46444	2.85216	1.96426	2.85395	3.35339	2.1635	4.54065	1.09217	6.00537	-4.54824
203.18	313826	204.08	101211		49.98	137787	50.68	31611		5.90477	0.99972	10.0483	0.99927		-6.42631	6.65509	-5.29564	4.35122	-3.79566	4.35139	-2.55426	2.73932	-0.79565	4.35124	0.44578	2.73892	1.94578	2.73895	3.33492	2.04831	4.52394	0.95947	6.00537	-4.84789
203.08	290192	203.98	102559		49.88	138154	50.58	33230.1		5.88911	0.9997	10.01	0.9991		-6.44477	6.53986	-5.31412	4.23608	-3.81416	4.23651	-2.57272	2.624	-0.81411	4.23606	0.42732	2.6237	1.92731	2.62377	3.31644	1.93327	4.50533	0.8457	6.0054	-5.14782
202.98	269304	203.88	105391		49.78	137648	50.48	33200.7		5.87815	0.99968	9.97644	1.00048		-6.46324	6.42473	-5.33259	4.12094	-3.8326	4.1211	-2.59119	2.5089	-0.83257	4.12077	0.40881	2.50887	1.90881	2.5089	3.29791	1.81875	4.50532	0.54611	6.0054	-5.44747
202.88	254130	203.78	104929		49.68	137804	50.38	32823		5.86041	0.99968	9.93716	1.00049		-6.4817	6.30945	-5.35104	4.00556	-3.85105	4.00569	-2.60968	2.39388	-0.85102	4.00539	0.39034	2.39375	1.89032	2.39398	3.2794	1.70396	4.50532	0.24647	6.00543	-5.74739
202.78	242384	203.68	105027		49.58	137664	50.28	31835		5.84778	0.99965	9.91176	0.99925		-6.50015	6.19405	-5.36952	3.89051	-3.8695	3.89034	-2.62816	2.27881	-0.86948	3.89012	0.37186	2.27871	1.87184	2.27889	3.26084	1.58967	4.50533	-0.05318	6.00541	-6.04683
202.68	235094	203.58	107026		49.48	137567	50.18	32658.8		5.82631	0.99966	9.89	1.00023		-6.51864	6.07909	-5.38802	3.77568	-3.88802	3.77569	-2.64664	2.16384	-0.88797	3.77515	0.35337	2.1637	1.85336	2.16376	3.24233	1.47494	4.50537	-0.35322	6.00538	-6.34619
202.58	232033	203.48	105612		49.38	137223	50.08	32247.4		5.81243	0.99967	9.85901	1.00004		-6.53709	5.96371	-5.40648	3.66038	-3.90648	3.66042	-2.66512	2.04877	-0.90648	3.66041	0.33489	2.04866	1.83488	2.04875	3.22379	1.36048	4.50537	-0.65287	6.00539	-6.64597
202.48	229563	203.38	103177		49.28	137631	49.98	33217.7		5.79212	0.99964	9.83527	1.00061		-6.55554	5.84839	-5.42491	3.54489	-3.92493	3.54505	-2.68359	1.93357	-0.92491	3.54487	0.31643	1.93343	1.81643	1.9334	3.20519	1.24663	4.50537	-0.95253	6.00537	-6.94537
202.38	227203	203.28	100606		49.18	137542	49.88	31254.4		5.77458	0.99963	9.81148	0.99954		-6.57404	5.7335	-5.44341	3.42995	-3.94341	3.43002	-2.7021	1.81885	-0.94339	3.42977	0.29789	1.81889	1.79788	1.81902	3.18649	1.13376	4.50536	-1.25212	6.0054	-7.24535
202.28	225427	203.18	97737.3		49.08	137519	49.78	32495.6		5.75632	0.99962	9.78573	1.00064		-6.59252	5.61847	-5.46169	3.31289	-3.96189	3.31487	-2.72064	1.7043	-0.96192	3.3152	0.2794	1.704	1.77936	1.70431	3.16745	1.02423	4.50536	-1.55176	6.0054	-7.545
202.18	224840	203.08	95066.7		48.98	137380	49.68	31456.2		5.74672	0.99962	9.75151	1.00063		-6.61099	5.50326	-5.48036	3.1998	-3.98035	3.19967	-2.73913	1.58942	-0.98033	3.19947	0.26083	1.5898	1.76086	1.58949	3.141	0.98883	4.50536	-1.85136	6.0054	-7.84457
202.08	226485	202.98	93016.7		48.88	137238	49.58	31393.6		5.73369	0.99965	9.71356	1.00026		-6.62947	5.38823	-5.49884	3.08467	-3.99884	3.0847	-2.75767	1.47496	-0.99882	3.08448	0.24233	1.47489	1.74233	1.47493	3.11124	0.98644	4.50536	-2.15098	6.00544	-8.14459
201.98	224772	202.88	92321.9							5.71249	0.99962	9.67807	0.9994		-6.64794	5.27308	-5.51732	2.96962	-4.01732	2.9696	-2.77624	1.36077	-1.01728	2.96922	0.22377	1.36067	1.72376	1.36074	3.08051	0.99367	4.50535	-2.45052	6.00544	-8.44422
201.88	223553	202.78	91258.2							5.70808	0.99958	9.64048	1.00069		-6.66642	5.15803	-5.53582	2.85477	-4.03579	2.85443	-2.79484	1.24694	-1.03576	2.85421	0.2052	1.24649	1.70514	1.24711	3.04064	1.09227	4.50538	-2.75053	6.00541	-8.74362
201.78	224485	202.68	91565.9							5.68356	0.99957	9.60212	1.00008		-6.68486	5.04254	-5.55426	2.7393	-4.05426	2.73927	-2.81354	1.13406	-1.05423	2.73904	0.18646	1.13405	1.68644	1.13422	3.02358	0.963	4.50537	-3.05002	6.00543	-9.04341
201.68	223736	202.58	90485.3							5.68806	0.99952	9.54976	0.9996		-6.70332	4.92732	-5.57271	2.62398	-4.07271	2.62399	-2.8326	1.02472	-1.07271	2.62392	0.16742	1.02458	1.6674	1.02473	3.00533	0.84569	4.50538	-3.34982	6.0054	-9.34275
201.58	222886	202.48	90101.3							5.66805	0.99953	9.49784	0.9995		-6.72176	4.8118	-5.5912	2.50903	-4.09122	2.50921	-2.8594	0.99284	-1.09118	2.50879	0.14072	0.99156	1.64071	0.99166	3.00533	0.54607	4.50536	-3.6492	6.00541	-9.64251
201.48	223991	202.38	90497.2							5.65075	0.99954	9.44733	1.0008		-6.74024	4.69677	-5.60969	2.39406	-4.10969	2.39406	-2.88958	0.99464	-1.10965	2.39362	0.11067	0.99214	1.61075	0.9913	3.00533	0.24646	4.50534	-3.94863	6.0054	-9.94203
201.38	223878	202.28	89301.7							5.63153	0.9995	9.39525	1.00079		-6.75873	4.58181	-5.62815	2.2788	-4.12817	2.279	-2.92004	0.9992	-1.12813	2.27855	0.08012	0.99759	1.5801	0.99778	3.00533	-0.05319	4.50536	-4.24848	6.0054	-10.2417
201.28	224316	202.18	88778.5							5.62276	0.99949	9.33082	1.00107		-6.77719	4.4665	-5.64666	2.164	-4.14664	2.16385	-2.95977	1.09634	-1.14664	2.16375	0.04053	1.09337	1.54059	1.09281	3.00537	-0.35324	4.50536	-4.54812	6.00543	-10.5417
201.18	224853	202.08	89024.7							5.60929	0.99948	9.27729	1.00082		-6.79566	4.3514	-5.66513	2.04881	-4.16516	2.04918	-2.97718	0.97066	-1.16512	2.04874	0.02311	0.96777	1.52316	0.9672	3.00537	-0.65288	4.50536	-4.84779	6.00543	-10.8413
201.08	224979	201.98	88875.1							5.59632	0.9995	9.21857	1.00087		-6.81414	4.23629	-5.68361	1.93379	-4.18361	1.93378	-2.99474	0.84638	-1.18356	1.93332	0.00528	0.84624	1.50532	0.84583	3.00537	-0.95252	4.50539	-5.14775	6.00547	-11.1414
200.98	224941	201.88	89402.5							5.57845	0.99947	9.15525	1.00017		-6.83259	4.12096	-5.70214	1.81926	-4.20214	1.81925	-2.99474	0.54677	-1.20213	1.81911	0.00527	0.54663	1.50531	0.54622	3.00536	-1.25214	4.50539	-5.44735	6.00546	-11.4409
200.88	223969	201.78	88874.9							5.56509	0.99947	9.09422	1.00075		-6.85104	4.00559	-5.72066	1.70457	-4.22065	1.70442	-2.99474	0.24714	-1.22064	1.70432	0.00527	0.24699	1.50531	0.24659	3.00536	-1.55177	4.50542	-5.74728	6.00544	-11.7403
200.78	224373	201.68	87922							5.55017	0.99946	9.0263	1.00127		-6.86952	3.89053	-5.73902	1.58825	-4.23916	1.58965	-2.99474	-0.05249	-1.23913	1.58937	0.00527	-0.05264	1.50531	-0.05305	3.00536	-1.85139	4.5054	-6.04673	6.00544	-12.0399
200.68	225509	201.58	89686.8							5.5484	0.99944	8.96777	1.00133		-6.88801	3.77557	-5.75768	1.47504	-4.25771	1.47529	-2.9947	-0.35258	-1.25767	1.47493	0.00531	-0.35271	1.50536	-0.35312	3.00536	-2.15101	4.50537	-6.34607	6.00542	-12.3394
200.58	224721	201.48	89640.4							5.52327	0.99944	8.897	1		-6.90649	3.6605	-5.77623	1.36069	-4.27626	1.36095	-2.9947	-0.6522	-1.27624	1.36077	0.00531	-0.65234	1.50535	-0.65275	3.00535	-2.45054	4.50538	-6.64586	6.0054	-12.6388
200.48	225743	201.38	88945.2							5.50879	0.99944	8.83154	1.00002		-6.92494	3.54515	-5.79484	1.24686	-4.29486	1.24713	-2.9947	-0.95185	-1.29486	1.24714	0.00531	-0.95197	1.50535	-0.95239	3.00538	-2.75054	4.50536	-6.94527	6.00544	-12.9388
200.38	223930	201.28	88804.8							5.49987	0.99942	8.76831	1.00026		-6.94344	3.43027	-5.81356	1.13421	-4.3136	1.13465	-2.9947	-1.25147	-1.31354	1.134	0.00531	-1.2516	1.50535	-1.25201	3.00537	-3.05007	4.50539	-7.24523	6.00544	-13.2385
200.28	225612	201.18	89586.4							5.48914	0.99943	8.69713	1.00014		-6.96191	3.31515	-5.83261	1.02492	-4.33262	1.02495	-2.99471	-1.55108	-1.3326	1.02473	0.00531	-1.55121	1.50535	-1.55164	3.00539	-3.34984	4.5054	-7.5449	6.00547	-13.5384
200.18	225645	201.08	90067							5.46645	0.9994	8.63327	1.00131		-6.98038	3.19995	-5.8596	0.99477	-4.35964	0.99523	-2.99471	-1.8507	-1.35942	0.99303	0.0053	-1.85082	1.50535	-1.85124	3.00536	-3.64923	4.50539	-7.84447	6.00547	-13.8381
200.08	225365	200.98	89958.1							5.46456	0.99941	8.56853	1.0007		-6.99883	3.08463	-5.88966	0.99544	-4.38958	0.99463	-2.99471	-2.15033	-1.38948	0.99358	0.0053	-2.15046	1.50535	-2.15089	3.00534	-3.94866	4.50542	-8.14445	6.00547	-14.1377
199.98	226430	200.88	88990.8							5.45819	0.99939	8.49545	1.00073		-7.01732	2.96961	-5.92007	0.99953	-4.42007	0.99954	-2.99472	-2.44981	-1.41999	0.99872	0.00529	-2.44998	1.50533	-2.4504	3.00536	-4.24847	4.50542	-8.4441	6.00547	-14.4374
199.88	225769	200.78	89512.8							5.43221	0.99936	8.43475	1.00064		-7.03578	2.85439	-5.95979	1.09656	-4.45988	1.09752	-2.99469	-2.74983	-1.45956	1.09432	0.00533	-2.74996	1.50537	-2.7504	3.00536	-4.54816	4.5054	-8.74351	5.7694	-12.3792
199.78	225387	200.68	88687.6							5.42305	0.99935	8.37065	1.00125		-7.05431	2.73977	-5.97737	0.97249	-4.47726	0.97142	-2.9947	-3.04932	-1.47717	0.97049	0.00531	-3.04948	1.50536	-3.04993	3.00536	-4.84782	4.50541	-9.04328	5.10392	-6.03195
199.68	224938	200.58	88301.9							5.41648	0.99936	8.30312	1.00163		-7.07273	2.62412	-5.99477	0.84664	-4.49477	0.84665	-2.99469	-3.34911	-1.49474	0.84639	0.00533	-3.34926	1.50537	-3.3497	3.00539	-5.14774	4.50539	-9.34264	5.06533	-5.94616
199.58	224606	200.48	88680.5							5.40026	0.99935	8.2334	1.00088		-7.09122	2.5092	-5.99477	0.54706	-4.49477	0.54704	-2.99471	-3.64851	-1.49475	0.5468	0.0053	-3.64864	1.50535	-3.64909	3.00539	-5.44739	4.5054	-9.64241	5.0459	-6.05176
199.48	226621	200.38	90061.8							5.38467	0.9993	8.16963	1.0018		-7.10973	2.39438	-5.99477	0.24744	-4.49477	0.24742	-2.99473	-3.94794	-1.49475	0.24716	0.00528	-3.94807	1.50533	-3.94852	3.00542	-5.74731	4.50539	-9.94192	5.02734	-6.16602
199.38	225917	200.28	88530.5							5.36918	0.99933	8.10958	1.00127		-7.12821	2.27936	-5.99477	-0.05222	-4.49477	-0.05221	-2.99471	-4.24776	-1.49475	-0.05247	0.0053	-4.2479	1.50534	-4.24835	3.0054	-6.04675	4.50538	-10.2415	5.0088	-6.28048
199.28	224877	200.18	89202.8							5.36726	0.99932	8.0486	1.00185		-7.1467	2.16441	-5.99473	-0.35229	-4.49473	-0.35229	-2.99471	-4.54743	-1.49471	-0.35253	0.0053	-4.54756	1.50535	-4.54801	3.00537	-6.34609	4.50542	-10.5415	4.99031	-6.39545
199.18	224422	200.08	89422.8							5.35278	0.99937	7.98283	1.00163		-7.16517	2.04921	-5.99473	-0.65191	-4.49473	-0.65192	-2.99471	-4.84707	-1.4947	-0.65217	0.0053	-4.84721	1.50535	-4.84767	3.00539	-6.64588	4.50542	-10.8412	4.97181	-6.51025
199.08	223960	199.98	88617.2							5.33699	0.99929	7.91759	1.00217		-7.18363	1.93401	-5.99473	-0.95156	-4.49473	-0.95157	-2.99468	-5.14699	-1.4947	-0.95182	0.00533	-5.14715	1.50538	-5.14761	3.00536	-6.94528	4.50545	-11.1411	4.96974	-6.48959
198.98	224720	199.88	88384.6							5.3282	0.99927	7.85737	1.00112		-7.20215	1.81931	-5.99473	-1.25118	-4.49473	-1.25119	-2.99469	-5.44662	-1.49471	-1.25143	0.00533	-5.44679	1.50538	-5.44724	3.0054	-7.24526	4.50545	-11.4408	4.98606	-6.35295
198.88	224708	199.78	88462.6							5.31541	0.99928	7.80301	1.00241		-7.22067	1.70465	-5.99473	-1.55079	-4.49473	-1.55081	-2.99466	-5.74654	-1.49471	-1.55106	0.00536	-5.7467	1.50541	-5.74717	3.0054	-7.54491	4.50542	-11.7401	5.00444	-6.23689
198.78	224789	199.68	87810.7							5.30766	0.99927	7.74503	1.00177		-7.2391	1.58909	-5.99474	-1.85042	-4.49474	-1.85041	-2.99468	-6.04598	-1.49471	-1.85065	0.00534	-6.04615	1.50539	-6.0466	3.00539	-7.84448	4.50543	-12.0398	5.02288	-6.12146
198.68	224922	199.58	88435.4							5.2969	0.99926	7.68375	1.0022		-7.25773	1.47548	-5.99474	-2.15001	-4.49474	-2.15004	-2.9947	-6.34536	-1.49471	-2.15028	0.00531	-6.3455	1.50536	-6.34602	3.00543	-8.14449	4.50541	-12.3393	5.04131	-6.00592
198.58	223573	199.48	88007.7							5.28434	0.99924	7.62334	1.00263		-7.27621	1.3605	-5.99475	-2.44953	-4.49475	-2.44953	-2.99469	-6.64515	-1.49473	-2.4498	0.00532	-6.64527	1.50537	-6.64574	3.00543	-8.44412	4.50538	-12.6386	5.05978	-5.89075
198.48	224933	199.38	88771.5							5.27449	0.99923	7.57207	1.00132		-7.29489	1.24736	-5.99472	-2.74952	-4.49472	-2.74953	-2.99471	-6.94454	-1.49469	-2.74978	0.0053	-6.94468	1.50535	-6.94517	3.0054	-8.74353	4.50542	-12.9386	5.07823	-5.7754
198.38	223991	199.28	87324.1							5.2609	0.99921	7.51917	1.00247		-7.31356	1.13426	-5.99473	-3.04904	-4.49473	-3.04905	-2.99468	-7.24452	-1.49471	-3.04929	0.00534	-7.24465	1.50539	-7.24519	3.00542	-9.04332	4.50543	-13.2384	5.09668	-5.66002
198.28	223361	199.18	87818.1							5.2486	0.99918	7.46115	1.00143		-7.33263	1.02507	-5.99471	-3.34884	-4.49472	-3.34883	-2.99468	-7.54415	-1.49469	-3.34909	0.00534	-7.54429	1.50538	-7.54478	3.00539	-9.34266	4.50545	-13.5383	5.11516	-5.54491
198.18	223259	199.08	88139.7							5.23716	0.9992	7.40813	1.00255		-7.35949	0.99372	-5.99474	-3.64822	-4.49474	-3.64823	-2.99469	-7.84372	-1.49472	-3.64848	0.00533	-7.84386	1.50537	-7.84434	3.0054	-9.64243	4.50546	-13.8379	5.13363	-5.42978
198.08	223001	198.98	87959.2							5.23075	0.9992	7.36181	1.00281		-7.38971	0.99589	-5.99476	-3.94763	-4.49476	-3.94767	-2.99465	-8.14372	-1.49473	-3.94791	0.00537	-8.14388	1.50541	-8.14435	3.00539	-9.94195	4.50546	-14.1376	5.15206	-5.31423
197.98	222210	198.88	87759.4							5.22371	0.99915	7.30748	1.00256		-7.4202	1.00082	-5.99474	-4.24748	-4.49474	-4.24748	-2.99465	-8.44333	-1.49472	-4.24775	0.00536	-8.44351	1.50541	-8.44399	3.00538	-10.2415	4.50546	-14.4373	5.17053	-5.19903
197.88	223466	198.78	87763.1							5.22211	0.99916	7.25638	1.00216		-7.45991	1.09774	-5.99474	-4.54714	-4.49474	-4.54714	-2.99468	-8.74276	-1.49472	-4.54739	0.00534	-8.7429	1.50539	-8.74338	3.00541	-10.5415	4.50543	-14.7366	5.18898	-5.08367
197.78	221912	198.68	88187.6							5.20469	0.99918	7.2118	1.00314		-7.47726	0.97143	-5.99474	-4.84675	-4.49474	-4.84678	-2.99466	-9.04254	-1.49471	-4.84704	0.00535	-9.04268	1.5054	-9.04318	3.00542	-10.8412	4.50543	-15.0363	5.20744	-4.96849
197.68	220885	198.58	87904.3							5.19731	0.99918	7.16528	1.00297		-7.49477	0.84674	-5.99471	-5.14672	-4.49471	-5.1467	-2.99469	-9.34188	-1.49468	-5.14699	0.00532	-9.34202	1.50537	-9.3425	3.00546	-11.1412	4.50541	-15.3357	5.22591	-4.85322
197.58	221432	198.48	87641.7							5.1876	0.99918	7.11398	1.0031		-7.49478	0.54713	-5.99471	-5.44632	-4.49471	-5.44634	-2.99468	-9.64166	-1.49469	-5.44659	0.00534	-9.64178	1.50538	-9.64227	3.00544	-11.4407	4.5054	-15.6352	5.24438	-4.73815
197.48	220429	198.38	88156.6							5.18157	0.99914	7.06785	1.0022		-7.49478	0.2475	-5.99469	-5.74623	-4.49469	-5.74625	-2.99469	-9.94116	-1.49466	-5.74652	0.00532	-9.9413	1.50537	-9.94181	3.00542	-11.7401	4.50543	-15.9352	5.26286	-4.62307
197.38	221426	198.28	87249.3							5.1715	0.99915	7.02715	1.00282		-7.49478	-0.05214	-5.99471	-6.04568	-4.49471	-6.04569	-2.9947	-10.2407	-1.49468	-6.04596	0.00532	-10.2409	1.50537	-10.2414	3.00543	-12.0398	4.50542	-16.2347	5.2813	-4.50764
197.28	219621	198.18	87180.7							5.16516	0.99916	6.98321	1.00341		-7.49474	-0.35223	-5.99473	-6.34505	-4.49473	-6.34507	-2.99466	-10.5407	-1.49471	-6.3453	0.00535	-10.5409	1.5054	-10.5413	3.00541	-12.3393	4.50545	-16.5347	5.29981	-4.39285
197.18	219642	198.08	87662.4							5.16248	0.99912	6.93663	1.00283		-7.49474	-0.65184	-5.99472	-6.64484	-4.49472	-6.64484	-2.99467	-10.8403	-1.49469	-6.6451	0.00534	-10.8404	1.5054	-10.841	3.00538	-12.6386	4.01399	-11.9256	5.31826	-4.27745
197.08	219360	197.98	87439.8							5.14909	0.99913	6.9002	1.00303		-7.49474	-0.95149	-5.99474	-6.94426	-4.49474	-6.94426	-2.99463	-11.1403	-1.49472	-6.94451	0.00539	-11.1405	1.50544	-11.1411	3.00542	-12.9387	3.47165	-6.80832	5.33669	-4.16189
196.98	219286	197.88	86452.6							5.13668	0.99907	6.85844	1.00243		-7.49474	-1.25112	-5.99471	-7.24422	-4.49471	-7.24421	-2.99464	-11.4399	-1.49469	-7.24445	0.00538	-11.4401	1.50543	-11.4405	3.00542	-13.2383	3.436	-6.75191	5.35517	-4.0468
196.88	219704	197.78	86801.8							5.13134	0.99909	6.81737	1.00351		-7.49474	-1.55072	-5.99471	-7.54384	-4.49471	-7.54386	-2.99465	-11.7394	-1.49468	-7.54411	0.00536	-11.7395	1.50541	-11.74	3.00545	-13.5383	3.41669	-6.85866	5.37361	-3.93134
196.78	219513	197.68	85775.1							5.12578	0.9991	6.78324	1.00281		-7.49474	-1.85034	-5.99472	-7.84343	-4.49472	-7.84341	-2.99465	-12.0391	-1.49469	-7.84368	0.00536	-12.0391	1.50542	-12.0397	3.00545	-13.8379	3.39807	-6.97235	5.3921	-3.81641
196.68	217909	197.58	85887							5.11278	0.99908	6.74029	1.00262		-7.49475	-2.14996	-5.99468	-8.1434	-4.49468	-8.14341	-2.99468	-12.3384	-1.49466	-8.14366	0.00534	-12.3385	1.50539	-12.3391	3.00546	-14.1376	3.37955	-7.08701	5.41057	-3.70123
196.58	217618	197.48	86152.6							5.10154	0.99909	6.70665	1.00358		-7.49476	-2.44946	-5.99469	-8.44301	-4.49469	-8.44302	-2.9947	-12.6379	-1.49466	-8.4433	0.00532	-12.638	1.50537	-12.6385	3.00546	-14.4373	--	--	5.42905	-3.58616
196.48	215834	197.38	86906.5							5.10678	0.99907	6.67139	1.00362		-7.49472	-2.74945	-5.99471	-8.74243	-4.49471	-8.74244	-2.99466	-12.9378	-1.49468	-8.74271	0.00536	-12.938	1.5054	-12.9384	3.00544	-14.7367	--	--	5.44752	-3.47103
196.38	216486	197.28	86037							5.0971	0.99911	6.63308	1.00374		-7.49474	-3.04896	-5.99469	-9.04221	-4.49469	-9.04224	-2.99466	-13.2375	-1.49467	-9.04248	0.00535	-13.2377	1.50541	-13.2382	3.00544	-15.0363	--	--	5.46596	-3.35555
196.28	215733	197.18	86340.7							5.08321	0.99902	6.60218	1.00248		-7.49472	-3.34875	-5.99472	-9.34157	-4.49472	-9.34158	-2.99463	-13.5374	-1.49469	-9.34186	0.00539	-13.5376	1.50544	-13.5381	3.00541	-15.3357	--	--	5.48449	-3.24102
196.18	215119	197.08	85580.8							5.07675	0.99903	6.56954	1.00355		-7.49475	-3.64816	-5.99471	-9.64136	-4.49471	-9.64136	-2.99463	-13.8371	-1.49468	-9.64161	0.00539	-13.8372	1.50544	-13.8378	3.0054	-15.6352	--	--	5.50295	-3.12571
196.08	214970	196.98	85083.4							5.07455	0.99902	6.53146	1.00385		-7.49477	-3.94759	-5.99472	-9.94086	-4.49472	-9.94088	-2.99464	-14.1367	-1.49469	-9.94113	0.00538	-14.1368	1.50544	-14.1374	3.00543	-15.9352	--	--	5.5214	-3.01038
										5.06618	0.999	6.50378	1.00339		-7.49475	-4.24742	-5.99473	-10.2404	-4.49473	-10.2404	-2.99463	-14.4364	-1.4947	-10.2407	0.00539	-14.4366	1.50544	-14.4371	3.00542	-16.2347	--	--	5.53986	-2.89511
										5.05982	0.99897	6.47093	1.00398		-7.49475	-4.54708	-5.99469	-10.5404	-4.4947	-10.5404	-2.99466	-14.7357	-1.49466	-10.5407	0.00536	-14.736	1.50541	-14.7365	3.00545	-16.5347	--	--	5.55835	-2.78012
										5.05734	0.99899	6.43881	1.00325		-7.49475	-4.84671	-5.9947	-10.84	-4.4947	-10.84	-2.99465	-15.0354	-1.49467	-10.8403	0.00537	-15.0356	1.50542	-15.0361	3.00545	-16.8343	--	--	5.57682	-2.66499
										5.05036	0.99898	6.41359	1.00364		-7.49472	-5.14664	-5.99467	-11.14	-4.49466	-11.1401	-2.99468	-15.3348	-1.49464	-11.1402	0.00535	-15.3351	1.5054	-15.3356	3.00543	-17.1337	3.35658	-7.1572	5.59528	-2.54973
										5.04589	0.99898	6.37967	1.00419		-7.49472	-5.44624	-5.99467	-11.4395	-4.49467	-11.4396	-2.99469	-15.6344	-1.49464	-11.4398	0.00532	-15.6345	1.50539	-15.6351	3.00543	-17.4334	3.37503	-7.04186	5.61378	-2.43485
										5.04439	0.99898	6.35516	1.00388		-7.49469	-5.74617	-5.9947	-11.7389	-4.4947	-11.7389	-2.99465	-15.9343	-1.49467	-11.7393	0.00536	-15.9345	1.50542	-15.9351	3.0054	-17.7327	3.3935	-6.92669	5.63225	-2.31972
										5.03629	0.99897	6.32792	1.00381		-7.49471	-6.04561	-5.99469	-12.0387	-4.49469	-12.0387	-2.99467	-16.2338	-1.49465	-12.039	0.00535	-16.234	1.50541	-16.2346	3.00537	-18.0321	3.41196	-6.81147	5.65076	-2.20499
										5.02705	0.99895	6.29792	1.00301		-7.49474	-6.34499	-5.99471	-12.3381	-4.49471	-12.3381	-2.99464	-16.5338	-1.49468	-12.3384	0.00538	-16.534	1.50544	-16.5346	2.19237	-10.2114	3.43046	-6.69661	5.6692	-2.08946
										5.01584	0.99896	6.27325	1.00296		-7.49473	-6.64476	-5.99474	-12.6375	-4.49473	-12.6375	-2.99464	-16.8334	-1.4947	-12.6378	0.00537	-16.8335	1.50543	-16.8341	1.87253	-7.31649	3.4489	-6.5811	5.6877	-1.97465
										5.01255	0.99897	6.25191	1.00416		-7.49475	-6.94418	-5.99471	-12.9374	-4.4947	-12.9375	-2.99466	-17.1328	-1.49467	-12.9378	0.00536	-17.133	1.50541	-17.1335	1.8435	-7.32618	3.46738	-6.46605	5.70618	-1.85957
										5.01299	0.99894	6.22415	1.00411		-7.49472	-7.24415	-5.99469	-13.2372	-4.49469	-13.2372	-2.99465	-17.4325	-1.49467	-13.2374	0.00536	-17.4327	1.50542	-17.4333	1.82438	-7.43493	3.48586	-6.35101	5.7247	-1.74493
										5.01107	0.99898	6.19665	1.00308		-7.49472	-7.54377	-5.99466	-13.5371	-4.49467	-13.5371	-2.99469	-17.7319	-1.49464	-13.5374	0.00533	-17.732	1.50539	-17.7326	1.8058	-7.54891	3.50428	-6.23531	5.74323	-1.63035
										5.01061	0.99896	6.17113	1.0035		-7.49472	-7.84333	-5.99467	-13.8367	-4.49467	-13.8367	-2.99472	-18.0311	-1.49464	-13.837	0.0053	-18.0314	1.50536	-18.0319	1.78723	-7.66306	3.52277	-6.12034	5.76172	-1.51535
										5.00797	0.99893	6.15068	1.00358		-7.49469	-8.14332	-5.99467	-14.1363	-4.49467	-14.1363	-2.9947	-18.331	-1.49464	-14.1366	0.00531	-18.3312	1.50537	-18.3317	1.76873	-7.77801	3.5412	-6.00476	5.7803	-1.40132
										5.00165	0.99894	6.12835	1.00318		-7.49469	-8.44293	-5.99466	-14.436	-4.49466	-14.436	-2.9947	-18.6306	-1.49463	-14.4363	0.00532	-18.6308	1.01731	-13.7566	--	--	3.55966	-5.88956	5.79887	-1.28711
										4.991	0.99893	6.10758	1.00359		-7.49472	-8.74235	-5.99469	-14.7354	-4.49469	-14.7355	-2.99466	-18.9306	-1.49466	-14.7357	0.00535	-18.9308	0.36508	-7.54178	--	--	3.57816	-5.77466	5.81752	-1.17378
										4.9851	0.99894	6.08905	1.00422		-7.4947	-9.04215	-5.99469	-15.0351	-4.49469	-15.0351	-2.99467	-19.2302	-1.49466	-15.0354	0.00535	-19.2304	0.32548	-7.44582	--	--	3.59662	-5.65943	5.83636	-1.06231
										4.98139	0.99894	6.06496	1.00383		-7.49473	-9.3415	-5.99471	-15.3345	-4.49471	-15.3345	-2.99466	-19.5299	-1.49468	-15.3348	0.00535	-19.53	0.30599	-7.55083	--	--	3.61512	-5.54456	5.85558	-0.95465
										4.97723	0.99892	6.0413	1.0034		-7.49472	-9.64127	-5.99473	-15.634	-4.49472	-15.634	-2.99465	-19.8297	-1.4947	-15.6343	0.00537	-19.8299	0.28733	-7.6641	--	--	3.63353	-5.42874	5.88618	-0.96066
										4.97306	0.99889	6.0219	1.00423		-7.49473	-9.94079	-5.99469	-15.934	-4.49469	-15.934	-2.99466	-20.1292	-1.49466	-15.9342	0.00535	-20.1294	0.2688	-7.77865	--	--	3.65205	-5.31414	5.91713	-0.97013
										4.97038	0.99894	6.0047	1.00398		-7.49474	-10.2403	-5.9947	-16.2335	-4.4947	-16.2335	-2.99467	-20.4288	-1.49467	-16.2338	0.00535	-20.429	0.2503	-7.89353	--	--	3.6705	-5.1988	5.96191	-1.11777
										4.96335	0.9989	5.98646	1.00367		-7.4947	-10.5404	-5.99468	-16.5334	-4.49468	-16.5334	-2.99469	-20.7282	-1.49464	-16.5337	-0.50976	-15.5837	0.23179	-8.0083	--	--	3.68896	-5.08349	5.97922	-0.99103
										4.96125	0.9989	5.9653	1.00381		-7.49471	-10.8399	-5.99468	-16.833	-4.49468	-16.833	-2.99471	-21.0277	-1.49465	-16.8333	-1.26118	-8.37816	0.2133	-8.12321	--	--	3.70748	-4.96881	5.9997	-0.89597
										4.95937	0.99887	5.94691	1.00437		-7.49468	-11.1399	-5.9947	-17.1325	-4.49471	-17.1324	-2.99517	-21.3227	-1.49466	-17.1328	-1.30358	-8.2543	--	--	--	--	3.72589	-4.85311	6.00537	-0.65294
										4.95806	0.99887	5.93327	1.0037		-7.49468	-11.4395	-5.9947	-17.4321	-4.49469	-17.4322	-2.99487	-21.6254	-1.49467	-17.4324	-1.32302	-8.35976	--	--	--	--	3.74436	-4.73792	6.00538	-0.35334
										4.95324	0.99888	5.91476	1.00435		-7.4947	-11.7389	-5.99473	-17.7314	-4.49472	-17.7315	-2.99489	-21.9248	-1.4947	-17.7317	-1.34169	-8.47289	--	--	--	--	3.76284	-4.62284	--	--
										4.94973	0.99889	5.89569	1.0038		-7.49469	-12.0387	-5.99475	-18.0308	-4.49475	-18.0308	-2.99493	-22.2241	-1.49472	-18.0311	-1.36026	-8.58711	--	--	1.76422	-7.73289	3.7813	-4.50756	--	--
										4.94648	0.99887	5.88225	1.00452		-7.49471	-12.3381	-5.99473	-18.3307	-4.49474	-18.3306	-2.99495	-22.5234	-1.49471	-18.3309	--	--	--	--	1.7827	-7.61786	3.79977	-4.3924	--	--
										4.94384	0.99886	5.86147	1.00465		-7.49474	-12.6374	-5.99475	-18.6302	-4.49474	-18.6303	-4.11239	-11.6621	-1.49471	-18.6306	--	--	--	--	1.80114	-7.50243	3.81822	-4.27709	--	--
										4.94174	0.99888	5.84864	1.00473		-7.49471	-12.9374	-5.99471	-18.9302	-4.4947	-18.9303	-4.38867	-8.90262	-1.49468	-18.9305	--	--	--	--	1.81962	-7.38737	3.83669	-4.16186	--	--
										4.94355	0.99886	5.83247	1.00372		-7.4947	-13.2371	-5.99471	-19.2298	-4.49471	-19.2298	-4.38221	-8.66746	-1.49468	-19.2301	--	--	--	--	1.83811	-7.27234	3.85516	-4.04677	--	--
										4.9431	0.99887	5.81657	1.00456		-7.49467	-13.537	-5.99471	-19.5295	-4.49471	-19.5295	-4.36444	-8.54537	-1.49468	-19.5298	-1.36476	-8.54218	--	--	1.85651	-7.1565	3.8736	-3.93132	--	--
										4.93595	0.99884	5.8048	1.00351		-7.49468	-13.8366	-5.99467	-19.8295	-4.49468	-19.8294	-4.34614	-8.42847	-1.49465	-19.8297	-1.34631	-8.42676	--	--	1.87501	-7.04162	3.89207	-3.81608	--	--
										4.93124	0.99885	5.78603	1.00466		-7.49468	-14.1362	-5.99471	-20.1287	-4.49471	-20.1288	-4.32774	-8.31261	-1.49468	-20.1291	-1.32787	-8.31137	--	--	1.89345	-6.92622	3.91057	-3.70125	--	--
										4.92984	0.99885	5.77641	1.00361		-7.49468	-14.4359	-5.9947	-20.4285	-4.4947	-20.4285	-4.30947	-8.19544	-1.49467	-20.4288	-1.30954	-8.19472	0.19042	-8.19437	1.91193	-6.81115	3.929	-3.58566	--	--
										4.92735	0.99887	5.75943	1.00358		-7.4947	-14.7353	-5.99473	-20.7279	-4.49472	-20.7279	-4.29108	-8.07954	-1.4947	-20.7282	-1.2911	-8.07927	0.20887	-8.07903	1.93041	-6.69602	3.9475	-3.47082	--	--
										4.93023	0.99889	5.74531	1.0036		-7.4947	-15.035	-5.99476	-21.0272	-4.49475	-21.0273	-4.27268	-7.96369	-1.49473	-21.0275	-1.27272	-7.96327	0.22725	-7.96298	1.94884	-6.58054	3.96596	-3.3556	--	--
										4.93366	0.99885	5.73574	1.00462		-7.49472	-15.3344	-5.99524	-21.322	-4.49525	-21.322	-4.25423	-7.84825	-1.49519	-21.3225	-1.25425	-7.84806	0.24574	-7.84802	1.96735	-6.46573	3.98445	-3.24057	--	--
										4.92731	0.99886	5.71894	1.00488		-7.49473	-15.6339	-5.99494	-21.6247	-4.49494	-21.6246	-4.23592	-7.73154	-1.49489	-21.6252	-1.23581	-7.73266	0.26416	-7.73233	1.98579	-6.35027	4.00293	-3.1256	--	--
										4.92195	0.99884	5.70869	1.0051		-7.4947	-15.9338	-5.99496	-21.9241	-4.49496	-21.9241	-4.2173	-7.61783	-2.3782	-13.1023	-1.21733	-7.61758	0.28263	-7.6172	2.00425	-6.235	4.02138	-3.01016	--	--
										4.9191	0.99889	5.69754	1.00425		-7.4947	-16.2335	-5.995	-22.2233	-4.49501	-22.2232	-4.19894	-7.50157	-2.84352	-8.75432	-1.19888	-7.50216	0.30111	-7.50211	2.02274	-6.12007	4.03988	-2.89538	--	--
										4.91321	0.9989	5.68315	1.00394		-7.49468	-16.5333	-5.99502	-22.5227	-4.49503	-22.5227	-4.1804	-7.38713	-2.87765	-8.713	-1.1804	-7.38708	0.31946	-7.38569	2.04119	-6.00467	4.05834	-2.78006	--	--
										4.91577	0.99885	5.67467	1.00506		-7.49469	-16.8329	-5.99504	-22.8222	-4.49504	-22.8222	-4.16194	-7.27184	--	--	-1.16196	-7.27164	0.33805	-7.27181	2.05964	-5.88931	4.07681	-2.66492	--	--
										4.91504	0.99888	5.66003	1.00465		-7.49471	-17.1323	-5.9951	-23.1212	-5.24491	-15.6322	-4.1435	-7.15642	--	--	-1.14351	-7.15636	0.35647	-7.15607	2.07814	-5.77442	4.09528	-2.54971	--	--
										4.91335	0.99884	5.6497	1.00391		-7.4947	-17.432	-5.99512	-23.4207	-5.91031	-9.28577	-4.1251	-7.04054	--	--	-1.12503	-7.04124	0.37485	-7.04003	2.09658	-5.65902	4.11378	-2.43485	--	--
										4.91357	0.99884	5.6393	1.00417		-7.49473	-17.7314	-7.15538	-12.1316	-5.95123	-9.17666	-4.1066	-6.92574	--	--	-1.10659	-6.92579	0.3934	-6.92568	2.11508	-5.54412	4.13225	-2.31972	--	--
										4.9147	0.99889	5.62569	1.00363		-7.49476	-18.0307	-7.45948	-9.39392	--	--	-4.0881	-6.81081	--	--	-1.08808	-6.81106	0.41189	-6.81075	2.13354	-5.42889	4.15076	-2.20496	--	--
										4.91101	0.99889	5.61816	1.00466		-7.49475	-18.3305	-7.48856	-9.40312	--	--	-4.06963	-6.69571	--	--	-1.06962	-6.69581	0.43037	-6.69564	2.152	-5.31363	4.16924	-2.08984	--	--
										4.91096	0.99888	5.60681	1.00397		-7.49475	-18.6302	-7.50775	-9.51112	--	--	-4.05115	-6.58059	--	--	-1.05115	-6.58064	0.44869	-6.57902	2.17049	-5.19863	4.1877	-1.97467	--	--
										4.90891	0.99887	5.59316	1.00451		-7.49471	-18.9302	-7.52639	-9.62455	--	--	-4.03268	-6.46548	--	--	-1.03269	-6.46533	0.46731	-6.46535	2.18896	-5.08351	4.20618	-1.85958	--	--
										4.90785	0.99885	5.5881	1.00362		-7.49472	-19.2297	-7.52855	-9.60295	--	--	-4.01421	-6.35026	--	--	-1.0142	-6.35034	0.48569	-6.34927	2.20737	-4.96772	4.22469	-1.74483	--	--
										4.90543	0.99888	5.57543	1.00469		-7.49472	-19.5293	-7.51227	-9.46595	--	--	-3.99576	-6.23493	--	--	-0.99575	-6.23502	0.50424	-6.23489	2.22584	-4.85259	4.24322	-1.63028	--	--
										4.90408	0.99884	5.56639	1.00442		-7.4947	-19.8292	-7.49397	-9.34906	--	--	-3.97728	-6.11988	--	--	-0.9773	-6.11963	0.52272	-6.11989	2.24433	-4.73758	4.26176	-1.51577	--	--
										4.90184	0.99885	5.56013	1.00383		-7.49472	-20.1287	-7.47553	-9.2336	--	--	-3.95894	-6.00335	--	--	-0.95883	-6.00446	0.54101	-6.00293	2.2628	-4.62248	4.2803	-1.40133	--	--
										4.90338	0.99887	5.54885	1.00409		-7.49472	-20.4283	-7.45726	-9.11647	-5.95726	-9.11644	-3.94051	-5.88786	--	--	-0.94037	-5.88928	0.55962	-5.88912	2.28126	-4.5072	4.29889	-1.2874	--	--
										4.90046	0.99886	5.53783	1.00394		-7.49475	-20.7277	-7.43877	-9.00146	-5.9388	-9.00116	-3.9219	-5.77412	--	--	-0.92186	-5.77448	0.57798	-5.77286	2.29975	-4.39222	4.31756	-1.17422	--	--
										4.90283	0.99882	5.53277	1.00371		-7.49476	-21.0272	-7.42035	-8.88585	-5.92033	-8.88601	-3.90341	-5.65909	--	--	-0.90342	-5.659	0.5966	-5.65923	2.31821	-4.27702	4.33636	-1.06238	--	--
										4.90336	0.99885	5.52641	1.00388		-7.49528	-21.3216	-7.40186	-8.77085	-5.90185	-8.77097	-3.88495	-5.5439	-2.90185	-8.77096	-0.885	-5.54331	0.61503	-5.54367	2.33668	-4.16183	4.35566	-0.95547	--	--
										4.90307	0.99886	5.51446	1.00411		-7.49498	-21.6243	-7.38338	-8.65578	-5.88337	-8.6559	-3.86645	-5.42903	-2.88337	-8.65589	-0.86646	-5.42892	0.63352	-5.42864	2.35514	-4.04656	4.38691	-0.96794	--	--
										4.90362	0.99886	5.50668	1.00462		-7.49499	-21.9238	-7.36492	-8.54056	-5.8649	-8.54073	-3.84799	-5.3137	-2.86491	-8.5406	-0.848	-5.31365	0.65202	-5.31377	2.37359	-3.93118	4.4185	-0.98381	--	--
										4.90138	0.99885	5.50175	1.00516		-7.49503	-22.223	-7.34642	-8.42565	-5.84646	-8.42525	-3.82952	-5.19851	-2.84644	-8.42545	-0.82955	-5.19828	0.67048	-5.19855	2.39207	-3.81615	4.46277	-1.12636	--	--
										4.90046	0.99883	5.49596	1.00481		-7.49506	-22.5223	-7.32797	-8.31029	-5.82799	-8.31016	-3.81109	-5.08297	-2.82797	-8.3103	-0.81108	-5.0831	0.68893	-5.08322	2.41056	-3.70111	4.47963	-0.99511	--	--
										4.89958	0.99884	5.48463	1.00423		-7.49508	-22.8218	-7.30965	-8.19364	-5.80969	-8.19322	-3.79261	-4.96791	-2.80965	-8.19369	-0.79263	-4.9677	0.70738	-4.96781	2.42899	-3.58559	4.5003	-0.90187	--	--
										4.89612	0.99885	5.48066	1.00497		-7.49513	-23.1209	-7.29119	-8.07843	-5.79118	-8.07847	-3.77415	-4.85266	-2.79121	-8.07822	-0.77416	-4.85263	0.72587	-4.85291	2.44746	-3.47048	4.50537	-0.65287	--	--
										4.89796	0.99883	5.47501	1.0043		-7.49516	-23.4203	-7.27276	-7.96283	-5.7728	-7.96243	-3.75567	-4.73763	-2.77278	-7.96261	-0.75568	-4.73753	0.74432	-4.7375	2.46588	-3.35481	4.50537	-0.35323	--	--
										4.89948	0.99887	5.46633	1.00401		-7.49518	-23.7197	-7.25432	-7.84741	-5.75432	-7.84735	-3.7372	-4.62249	-2.7543	-7.84762	-0.7372	-4.62244	0.76282	-4.62261	2.48443	-3.24041	--	--	--	--
										4.90241	0.99883	5.46331	1.00443		-8.73158	-11.6701	-7.23586	-7.73208	-5.73585	-7.73226	-3.71876	-4.50701	-2.7359	-7.7317	-0.71873	-4.50732	0.78127	-4.5073	2.50288	-3.12506	--	--	--	--
										4.90481	0.99885	5.45735	1.00394		-8.98001	-9.48851	-7.21738	-7.61705	-5.71739	-7.61697	-3.70027	-4.39206	-2.71738	-7.61703	-0.70031	-4.39167	0.79974	-4.39217	2.52136	-3.00999	--	--	--	--
										4.90075	0.99883	5.45029	1.00459		-9.00715	-9.51704	-7.19892	-7.50183	-5.69893	-7.50166	-3.68181	-4.27675	-2.69894	-7.50165	-0.68182	-4.27669	0.81822	-4.27701	2.53983	-2.89481	--	--	--	--
										4.90075	0.99882	5.4494	1.00421		-9.02623	-9.62612	-7.18047	-7.38645	-5.68045	-7.38659	-3.66336	-4.16146	-2.68043	-7.38681	-0.66334	-4.16155	0.83669	-4.16194	2.55831	-2.77978	--	--	--	--
										4.90027	0.99885	5.44539	1.00519		-9.04492	-9.73911	-7.16199	-7.27137	-5.66201	-7.27119	-3.64489	-4.04623	-2.66199	-7.27138	-0.64489	-4.0462	0.85512	-4.04636	2.5768	-2.66475	--	--	--	--
										4.89879	0.99886	5.43782	1.00394		-9.06346	-9.85354	-7.14354	-7.15603	-5.64354	-7.15599	-3.62643	-3.93098	-2.64354	-7.15601	-0.62642	-3.93114	0.87357	-3.93094	2.59528	-2.5497	--	--	--	--
										4.90007	0.99885	5.43535	1.00529		--	--	-7.12509	-7.04067	-5.62507	-7.04085	-3.60796	-3.81583	-2.62508	-7.0407	-0.60796	-3.81577	0.89207	-3.81614	2.61361	-2.43318	--	--	--	--
										4.90193	0.99883	5.43343	1.00395		--	--	-7.1066	-6.92573	-5.60661	-6.92559	-3.58948	-3.70078	-2.60661	-6.92561	-0.58945	-3.70108	0.91055	-3.70109	2.63222	-2.3194	--	--	--	--
										4.90275	0.99884	5.43125	1.00449		--	--	-7.08813	-6.81053	-5.58815	-6.8103	-3.57101	-3.58562	-2.58809	-6.8109	-0.57101	-3.58563	0.92899	-3.58562	2.65068	-2.2042	--	--	--	--
										4.90418	0.99884	5.42509	1.00414		--	--	-7.06966	-6.6954	-5.56966	-6.69538	-3.55248	-3.47103	-2.56963	-6.69565	-0.55254	-3.47043	0.94749	-3.47068	2.66911	-2.08855	--	--	--	--
										4.90275	0.99886	5.42303	1.00431		--	--	-7.05118	-6.5803	-5.5512	-6.58007	-3.5341	-3.35501	-2.55118	-6.58034	-0.53407	-3.35528	0.96596	-3.35553	2.68766	-1.97421	--	--	--	--
										4.90739	0.99887	5.42258	1.00515		--	--	-7.03271	-6.46517	-5.53271	-6.46515	-3.51557	-3.24039	-2.5327	-6.46523	-0.51557	-3.2404	0.98443	-3.24044	2.70615	-1.85922	--	--	--	--
										4.91007	0.99886	5.42123	1.00469		--	--	-7.01423	-6.35005	-5.51426	-6.34983	-3.4971	-3.1252	-2.51425	-6.34987	-0.49714	-3.12482	1.0029	-3.12529	2.72465	-1.74436	--	--	--	--
										4.90567	0.99886	5.41468	1.00524		--	--	-6.99578	-6.23473	-5.49578	-6.23469	-3.47866	-3.00982	-2.49578	-6.23476	-0.47866	-3.00977	1.02139	-3.01026	2.74325	-1.63057	--	--	--	--
										4.90348	0.99887	5.41594	1.00392		--	--	-6.97733	-6.11938	-5.47731	-6.11952	-3.46018	-2.89476	-2.47733	-6.11939	-0.4602	-2.89456	1.03992	-2.89571	2.76171	-1.51532	--	--	--	--
										4.90683	0.99887	5.41148	1.00404		--	--	-6.95887	-6.00405	-5.45888	-6.00404	-3.44169	-2.7798	-2.45887	-6.00407	-0.44171	-2.77955	1.05834	-2.78007	2.78029	-1.40121	--	--	--	--
										4.90659	0.99886	5.40934	1.00516		--	--	-6.94037	-5.8892	-5.44041	-5.88881	-3.42323	-2.66452	-2.4404	-5.88892	-0.42323	-2.66448	1.0768	-2.66483	2.79886	-1.28706	--	--	--	--
										4.91111	0.99888	5.40854	1.00482		--	--	-6.92191	-5.77398	-5.42191	-5.774	-3.40475	-2.54947	-2.42192	-5.77383	-0.40477	-2.54927	1.0953	-2.54994	2.81753	-1.17393	--	--	--	--
										4.91359	0.99887	5.40138	1.00429		--	--	-6.90342	-5.65897	-5.40346	-5.65858	-3.38627	-2.43442	-2.40342	-5.65902	-0.38625	-2.43456	1.11379	-2.43494	2.83636	-1.06228	--	--	--	--
										4.91185	0.99886	5.40156	1.00532		--	--	-6.88494	-5.54392	-5.38496	-5.54375	-3.36778	-2.31943	-2.38497	-5.54361	-0.36777	-2.31956	1.13227	-2.3199	2.85563	-0.95518	--	--	--	--
										4.91103	0.99887	5.39815	1.00533		--	--	-6.86649	-5.42854	-5.36651	-5.42836	-3.34934	-2.20395	-2.3665	-5.42853	-0.34931	-2.20429	1.15071	-2.2045	2.88809	-0.9797	--	--	--	--
										4.91043	0.99888	5.39214	1.00417		--	--	-6.84802	-5.31341	-5.34802	-5.31339	-3.33083	-2.08917	-2.34803	-5.31331	-0.33081	-2.08935	1.16921	-2.08954	2.91896	-0.98843	--	--	--	--
										4.91381	0.99886	5.39124	1.00388		-9.06808	-9.80742	-6.82957	-5.19803	-5.32956	-5.19821	-3.31229	-1.9747	-2.32955	-5.19831	-0.31233	-1.97433	1.18769	-1.97456	2.96298	-1.12846	--	--	--	--
										4.91024	0.99885	5.39077	1.00424		-9.04962	-9.69213	-6.81112	-5.08268	-5.31112	-5.08269	-3.29386	-1.85917	-2.3111	-5.08293	-0.29384	-1.85933	1.2062	-1.85975	2.9796	-0.99485	--	--	--	--
										4.91318	0.99887	5.38481	1.00513		-9.03115	-9.57705	-6.79263	-4.9677	-5.29264	-4.96765	-3.27535	-1.74442	-2.29263	-4.9677	-0.27534	-1.74446	1.2247	-1.74493	3.00057	-0.90463	--	--	--	--
										4.91181	0.9989	5.38067	1.00509		-9.01264	-9.46227	-6.77418	-4.85238	-5.27417	-4.85246	-3.25683	-1.62973	-2.27418	-4.85239	-0.25682	-1.62986	1.24323	-1.63039	3.00537	-0.6529	--	--	--	--
										4.91082	0.99887	5.37949	1.00418		-8.99414	-9.34733	-6.75571	-4.7372	-5.25571	-4.73722	-3.23831	-1.51509	-2.25571	-4.73721	-0.23832	-1.51501	1.26172	-1.5154	3.00537	-0.35325	--	--	--	--
										4.91183	0.99886	5.37669	1.00499		-8.97573	-9.23163	-6.73721	-4.62231	-5.23722	-4.62222	-3.21975	-1.40079	-2.23722	-4.6223	-0.21976	-1.40077	1.28034	-1.40176	--	--	--	--	--	--
										4.91487	0.9989	5.37749	1.00394		-8.9574	-9.11511	-6.71876	-4.50697	-5.21877	-4.50694	-3.20116	-1.28685	-2.21876	-4.50697	-0.20114	-1.28703	1.29895	-1.2879	--	--	--	--	--	--
										4.91038	0.99889	5.37737	1.00398		-8.9389	-9.00019	-6.70029	-4.39186	-5.2003	-4.39171	-3.18249	-1.17371	-2.20029	-4.39183	-0.18249	-1.17366	1.31756	-1.17417	--	--	--	--	--	--
										4.91487	0.99886	5.37573	1.00479		-8.92048	-8.88455	-6.68184	-4.27648	-5.18182	-4.2767	-3.16366	-1.06215	-2.1818	-4.27691	-0.16364	-1.06229	1.33638	-1.06258	--	--	--	--	--	--
										4.91579	0.9989	5.37091	1.00387		-8.90191	-8.77039	-6.66336	-4.16138	-5.16336	-4.16144	-3.14424	-0.9565	-2.16332	-4.1618	-0.14435	-0.95534	1.35567	-0.95557	--	--	--	--	--	--
										4.91695	0.99889	5.36757	1.0045		-8.88349	-8.65468	-6.64491	-4.04604	-5.14489	-4.04622	-3.11036	-0.99524	-2.14489	-4.04624	-0.1107	-0.99186	1.3891	-0.98981	--	--	--	--	--	--
										4.91724	0.99888	5.36882	1.00491		-8.86502	-8.53958	-6.62646	-3.93065	-5.12645	-3.93079	-3.08034	-0.99536	-2.12645	-3.93081	-0.08054	-0.99344	1.41905	-0.98933	--	--	--	--	--	--
										4.91808	0.99889	5.36822	1.00446		-8.84654	-8.4245	-6.60796	-3.81584	-5.10796	-3.81586	-3.03576	-1.14103	-2.10796	-3.81581	-0.03647	-1.13397	1.46334	-1.13205	--	--	--	--	--	--
										4.91634	0.9989	5.36104	1.00415		-8.82805	-8.30957	-6.58946	-3.70098	-5.08948	-3.70081	-3.01985	-1.00025	-2.08949	-3.70063	-0.01998	-0.99901	1.47994	-0.99816	--	--	--	--	--	--
										4.92226	0.99887	5.36103	1.00537		-8.80973	-8.19291	-6.57102	-3.58548	-5.07104	-3.58526	-2.99878	-0.91112	-2.07104	-3.58529	0.00106	-0.90947	1.50101	-0.90904	--	--	--	--	--	--
										4.92335	0.99889	5.36189	1.00396		-8.79125	-8.07779	-6.55255	-3.47037	-5.05254	-3.47041	-2.9947	-0.6522	-2.05255	-3.47031	0.00531	-0.65233	1.50536	-0.65278	--	--	--	--	--	--
										4.92424	0.99892	5.35535	1.00444		-8.77283	-7.96218	-6.53408	-3.35521	-5.03407	-3.35525	-2.9947	-0.35258	-2.03411	-3.35484	0.00531	-0.35269	1.50536	-0.35314	--	--	--	--	--	--
										4.92617	0.99889	5.35606	1.00493		-8.75438	-7.84678	-6.51556	-3.24049	-5.01558	-3.24035	--	--	-2.01559	-3.24024	--	--	--	--	--	--	--	--	--	--
										4.92137	0.99892	5.35332	1.00437		-8.73585	-7.73222	-6.4971	-3.12529	-4.99713	-3.12493	--	--	-1.99713	-3.12491	--	--	--	--	--	--	--	--	--	--
										4.92342	0.99893	5.34749	1.0046		-8.71738	-7.6171	-6.47865	-3.00988	-4.97867	-3.00972	--	--	-1.97865	-3.00988	--	--	--	--	--	--	--	--	--	--
										4.92578	0.9989	5.34858	1.00538		-8.69897	-7.50133	-6.4602	-2.8945	-4.96018	-2.8947	--	--	-1.9602	-2.89451	--	--	--	--	--	--	--	--	--	--
										4.92542	0.99894	5.34487	1.00509		-8.6805	-7.38611	-6.44169	-2.77973	-4.94169	-2.77972	--	--	-1.94168	-2.77983	--	--	--	--	--	--	--	--	--	--
										4.92477	0.99889	5.33946	1.00397		-8.662	-7.27126	-6.42325	-2.66427	-4.92325	-2.6643	--	--	-1.9232	-2.66479	--	--	--	--	--	--	--	--	--	--
										4.92854	0.99892	5.33718	1.00462		-8.64355	-7.15593	-6.40473	-2.5496	-4.90475	-2.54944	--	--	-1.90475	-2.5494	--	--	--	--	--	--	--	--	--	--
										4.92721	0.99894	5.33791	1.004		-8.62511	-7.04043	-6.38627	-2.43437	-4.88625	-2.4346	--	--	-1.88629	-2.43416	--	--	--	--	--	--	--	--	--	--
										4.93071	0.99892	5.33566	1.00473		-8.60662	-6.92547	-6.36778	-2.31936	-4.86778	-2.31938	--	--	-1.86779	-2.31929	--	--	--	--	--	--	--	--	--	--
										4.9318	0.99891	5.32981	1.00533		-8.58817	-6.81009	-6.3493	-2.20432	-4.84932	-2.20412	--	--	-1.84935	-2.20386	--	--	--	--	--	--	--	--	--	--
										4.93402	0.99893	5.32705	1.00507		-8.56969	-6.69506	-6.33085	-2.08898	-4.83085	-2.089	--	--	-1.83082	-2.08926	--	--	--	--	--	--	--	--	--	--
										4.93725	0.99891	5.32831	1.00412		-8.55122	-6.57988	-6.31234	-1.97418	-4.81233	-1.97438	--	--	-1.81237	-1.97395	--	--	--	--	--	--	--	--	--	--
										4.93539	0.99893	5.3266	1.00502		-8.53273	-6.46496	-6.29383	-1.85942	-4.79385	-1.85922	--	--	-1.79387	-1.85911	--	--	--	--	--	--	--	--	--	--
										4.93689	0.99891	5.3196	1.00392		-8.51426	-6.34983	-6.27536	-1.74434	-4.77534	-1.74449	--	--	-1.77537	-1.74419	--	--	--	--	--	--	--	--	--	--
										4.94075	0.99893	5.31735	1.00504		-8.4958	-6.23454	-6.25683	-1.62978	-4.75681	-1.62998	--	--	-1.7568	-1.63002	--	--	--	--	--	--	--	--	--	--
										4.94097	0.99892	5.31895	1.00485		-8.47732	-6.11941	-6.23832	-1.51503	-4.73831	-1.51508	--	--	-1.73831	-1.51507	--	--	--	--	--	--	--	--	--	--
										4.94587	0.99895	5.31268	1.00497		-8.45887	-6.00404	-6.21971	-1.40123	-4.71974	-1.40092	--	--	-1.71975	-1.40078	--	--	--	--	--	--	--	--	--	--
										4.95029	0.99893	5.31077	1.00496		-8.44041	-5.88885	-6.20113	-1.28712	-4.70111	-1.28736	--	--	-1.70114	-1.28703	--	--	--	--	--	--	--	--	--	--
										4.94966	0.99893	5.31157	1.00515		-8.42192	-5.77384	-6.1825	-1.17363	-4.68247	-1.17392	--	--	-1.68251	-1.1735	--	--	--	--	--	--	--	--	--	--
										4.95263	0.99894	5.30569	1.00409		-8.40346	-5.65864	-6.16366	-1.06214	-4.66365	-1.06221	--	--	-1.66368	-1.06194	--	--	--	--	--	--	--	--	--	--
										4.95384	0.99892	5.30544	1.0045		-8.38497	-5.54361	-6.14316	-0.96727	-4.64366	-0.96227	--	--	-1.64419	-0.95693	--	--	--	--	--	--	--	--	--	--
										4.95345	0.99888	5.30753	1.00506		-8.36652	-5.42824	-6.11012	-0.99757	-4.6102	-0.99683	--	--	-1.61052	-0.99359	--	--	--	--	--	--	--	--	--	--
										4.95046	0.99893	5.30253	1.00409		-8.34803	-5.31327	-6.08013	-0.99747	-4.58007	-0.99806	--	--	-1.58041	-0.99472	--	--	--	--	--	--	--	--	--	--
										4.95553	0.99894	5.29906	1.00477		-8.32956	-5.19813	-6.03538	-1.14477	-4.53536	-1.145	--	--	-1.53599	-1.13872	--	--	--	--	--	--	--	--	--	--
										4.95821	0.99894	5.30116	1.00542		-8.31113	-5.08261	-6.01973	-1.00153	-4.51971	-1.00173	--	--	-1.51993	-0.99952	--	--	--	--	--	--	--	--	--	--
										4.95833	0.99894	5.29794	1.00508		-8.29264	-4.96763	-5.9987	-0.91193	-4.49868	-0.9121	--	--	-1.49881	-0.9108	--	--	--	--	--	--	--	--	--	--
										4.96306	0.99894	5.29521	1.00421		-8.27418	-4.85238	-5.99473	-0.65192	-4.49473	-0.65192	--	--	-1.49471	-0.65215	--	--	--	--	--	--	--	--	--	--
										4.96328	0.99895	5.29804	1.00461		-8.25572	-4.73711	-5.99473	-0.3523	-4.49473	-0.3523	--	--	-1.4947	-0.35254	--	--	--	--	--	--	--	--	--	--
										4.96272	0.99896	5.29414	1.00408		-8.23719	-4.62255	--	--	--	--	--	--	--	--	--	--	--	--	--	--	--	--	--	--
										4.96543	0.99894	5.29126	1.00522		-8.21878	-4.50676	--	--	--	--	--	--	--	--	--	--	--	--	--	--	--	--	--	--
										4.96876	0.99896	5.29325	1.00453		-8.20029	-4.39181	--	--	--	--	--	--	--	--	--	--	--	--	--	--	--	--	--	--
										4.9689	0.99901	5.29434	1.00518		-8.18184	-4.27649	--	--	--	--	--	--	--	--	--	--	--	--	--	--	--	--	--	--
										4.96958	0.99896	5.28962	1.00399		-8.16338	-4.16122	--	--	--	--	--	--	--	--	--	--	--	--	--	--	--	--	--	--
										4.97086	0.99895	5.28915	1.00439		-8.1449	-4.0462	--	--	--	--	--	--	--	--	--	--	--	--	--	--	--	--	--	--
										4.97581	0.99899	5.29055	1.00424		-8.12646	-3.93071	--	--	--	--	--	--	--	--	--	--	--	--	--	--	--	--	--	--
										4.97883	0.99896	5.28754	1.00478		-8.10797	-3.8157	--	--	--	--	--	--	--	--	--	--	--	--	--	--	--	--	--	--
										4.97685	0.99897	5.28625	1.00408		-8.08949	-3.70065	--	--	--	--	--	--	--	--	--	--	--	--	--	--	--	--	--	--
										4.97938	0.99897	5.28789	1.00531		-8.07102	-3.58547	--	--	--	--	--	--	--	--	--	--	--	--	--	--	--	--	--	--
										4.9802	0.99899	5.2849	1.00424		-8.05254	-3.47042	--	--	--	--	--	--	--	--	--	--	--	--	--	--	--	--	--	--
										4.98061	0.999	5.28087	1.00509		-8.03407	-3.35532	--	--	--	--	--	--	--	--	--	--	--	--	--	--	--	--	--	--
										4.98339	0.999	5.28383	1.00529		-8.01556	-3.24053	--	--	--	--	--	--	--	--	--	--	--	--	--	--	--	--	--	--
										4.98745	0.99899	5.28492	1.00527		-7.99709	-3.12536	--	--	--	--	--	--	--	--	--	--	--	--	--	--	--	--	--	--
										4.98988	0.99906	5.28381	1.00462		-7.97864	-3.01	--	--	--	--	--	--	--	--	--	--	--	--	--	--	--	--	--	--
										4.99167	0.99901	5.27731	1.00435		-7.96017	-2.89478	--	--	--	--	--	--	--	--	--	--	--	--	--	--	--	--	--	--
										4.99348	0.99901	5.27277	1.00477		-7.94168	-2.77984	--	--	--	--	--	--	--	--	--	--	--	--	--	--	--	--	--	--
										4.99553	0.99902	5.2693	1.00519		-7.92319	-2.66494	--	--	--	--	--	--	--	--	--	--	--	--	--	--	--	--	--	--
										4.99488	0.99904	5.26631	1.00419		-7.90472	-2.54975	--	--	--	--	--	--	--	--	--	--	--	--	--	--	--	--	--	--
										5.00044	0.99901	5.25917	1.00439		-7.88622	-2.43487	--	--	--	--	--	--	--	--	--	--	--	--	--	--	--	--	--	--
										5.002	0.99904	5.24886	1.00523		-7.86779	-2.31933	--	--	--	--	--	--	--	--	--	--	--	--	--	--	--	--	--	--
										5.00494	0.99902	5.24772	1.00528		-7.84931	-2.20425	--	--	--	--	--	--	--	--	--	--	--	--	--	--	--	--	--	--
										5.00775	0.99903	5.2465	1.00535		-7.83082	-2.08932	--	--	--	--	--	--	--	--	--	--	--	--	--	--	--	--	--	--
										5.01053	0.99901	5.23349	1.00523		-7.81234	-1.97419	--	--	--	--	--	--	--	--	--	--	--	--	--	--	--	--	--	--
										5.00831	0.99904	5.22528	1.00511		-7.79382	-1.85954	--	--	--	--	--	--	--	--	--	--	--	--	--	--	--	--	--	--
										5.00778	0.99906	5.21877	1.00428		-7.77534	-1.74453	--	--	--	--	--	--	--	--	--	--	--	--	--	--	--	--	--	--
										5.01157	0.99905	5.20121	1.00537		-7.75679	-1.63018	--	--	--	--	--	--	--	--	--	--	--	--	--	--	--	--	--	--
										5.01385	0.99905	5.19356	1.00424		-7.73825	-1.51565	--	--	--	--	--	--	--	--	--	--	--	--	--	--	--	--	--	--
										5.01856	0.99904	5.17784	1.00428		-7.7197	-1.40133	--	--	--	--	--	--	--	--	--	--	--	--	--	--	--	--	--	--
										5.0206	0.99909	5.16134	1.00455		-7.70111	-1.28739	--	--	--	--	--	--	--	--	--	--	--	--	--	--	--	--	--	--
										5.02131	0.99906	5.152	1.00554		-7.68245	-1.17409	--	--	--	--	--	--	--	--	--	--	--	--	--	--	--	--	--	--
										5.02272	0.99904	5.13397	1.00565		-7.66363	-1.06242	--	--	--	--	--	--	--	--	--	--	--	--	--	--	--	--	--	--
										5.02577	0.99908	5.12005	1.00568		-7.64343	-0.96451	--	--	--	--	--	--	--	--	--	--	--	--	--	--	--	--	--	--
										5.0274	0.99904	5.10814	1.00441		-7.61003	-0.99847	--	--	--	--	--	--	--	--	--	--	--	--	--	--	--	--	--	--
										5.03153	0.99904	5.09303	1.00558		-7.57996	-0.99921	--	--	--	--	--	--	--	--	--	--	--	--	--	--	--	--	--	--
										5.03094	0.99905	5.07753	1.00493		-7.53527	-1.14592	--	--	--	--	--	--	--	--	--	--	--	--	--	--	--	--	--	--
										5.02851	0.99903	5.06553	1.00533		-7.51969	-1.00187	--	--	--	--	--	--	--	--	--	--	--	--	--	--	--	--	--	--
										5.03228	0.99907	5.05408	1.00566		-7.49863	-0.9126	--	--	--	--	--	--	--	--	--	--	--	--	--	--	--	--	--	--
										5.03728	0.99906	5.03761	1.00573		-7.49474	-0.65184	--	--	--	--	--	--	--	--	--	--	--	--	--	--	--	--	--	--
										5.03702	0.99904	5.02318	1.00569		-7.49474	-0.35222	--	--	--	--	--	--	--	--	--	--	--	--	--	--	--	--	--	--
										5.03918	0.99905	5.01422	1.00587
										5.04456	0.99908	5.00464	1.0055
										5.04467	0.9991	4.99494	1.00541
										5.04793	0.99908	4.98197	1.00449
										5.05075	0.99909	4.96969	1.00566
										5.05231	0.99911	4.96238	1.00572
										5.05316	0.99911	4.95379	1.00497
										5.05811	0.9991	4.94445	1.00491
										5.06001	0.99909	4.92935	1.00591
										5.06292	0.9991	4.92245	1.00491
										5.06199	0.9991	4.91225	1.00576
										5.06258	0.99909	4.90082	1.00514
										5.06851	0.99909	4.89355	1.00502
										5.07268	0.99912	4.88394	1.00462
										5.07675	0.99913	4.87969	1.00463
										5.0799	0.99912	4.87235	1.00594
										5.07716	0.99914	4.86266	1.00489
										5.08144	0.99916	4.85973	1.00564
										5.08431	0.99913	4.85371	1.00552
										5.0848	0.99908	4.84485	1.00523
										5.08825	0.99916	4.84284	1.0048
										5.09113	0.99912	4.83674	1.00583
										5.09132	0.99912	4.82885	1.00511
										5.09092	0.99914	4.82627	1.00507
										5.09143	0.99913	4.82484	1.00479
										5.09639	0.99914	4.82062	1.0047
										5.09932	0.99912	4.81744	1.00611
										5.10014	0.99912	4.81299	1.00608
										5.10299	0.99914	4.81359	1.00572
										5.1049	0.99913	4.81489	1.0061
										5.10668	0.99917	4.81376	1.00613
										5.10901	0.99915	4.81179	1.005
										5.11268	0.99915	4.81425	1.00502
										5.11593	0.99914	4.81276	1.00607
										5.11942	0.99916	4.81622	1.00619
										5.12177	0.99919	4.81625	1.00478
										5.12472	0.99919	4.81585	1.0056
										5.12407	0.99918	4.82189	1.00583
										5.12568	0.99922	4.81999	1.00537
										5.13028	0.99914	4.82138	1.00592
										5.13079	0.99917	4.82235	1.00532
										5.13423	0.99918	4.82524	1.0057
										5.13622	0.99918	4.82903	1.00505
										5.13927	0.99921	4.832	1.00579
										5.14141	0.99918	4.83314	1.00496
										5.1424	0.99922	4.8335	1.00612
										5.14307	0.99921	4.83297	1.00473
										5.14607	0.9992	4.83277	1.00604
										5.14777	0.99922	4.83408	1.00543
										5.14831	0.99922	4.83874	1.00606
										5.15064	0.99921	4.83675	1.00513
										5.15232	0.99924	4.83618	1.00566
										5.15472	0.9992	4.83912	1.00558
										5.15894	0.99923	4.83582	1.00605
										5.1608	0.99925	4.84111	1.00506
										5.1633	0.99921	4.83903	1.00486
										5.16416	0.99922	4.83954	1.00598
										5.16522	0.99925	4.84292	1.00486
										5.16801	0.99923	4.84038	1.00484
										5.16708	0.99923	4.84237	1.00495
										5.16788	0.99924	4.84709	1.0047
										5.17095	0.99922	4.84525	1.00562
										5.17343	0.99924	4.84352	1.006
										5.17695	0.99923	4.84798	1.00458
										5.18106	0.99926	4.8511	1.00463
										5.18343	0.99922	4.85271	1.00591
										5.18736	0.99924	4.85112	1.00461
										5.18858	0.99921	4.85048	1.0057
										5.18959	0.99928	4.85221	1.00579
										5.19266	0.99926	4.85366	1.00601
										5.19382	0.99928	4.84851	1.0057
										5.19651	0.99926	4.84599	1.00563
										5.19842	0.99926	4.84706	1.00476
										5.1991	0.99931	4.8432	1.0058
										5.20109	0.99927	4.8401	1.00502
										5.20384	0.99928	4.84123	1.00588
										5.20732	0.9993	4.83768	1.00601
										5.21067	0.9993	4.83867	1.00604
										5.21065	0.99928	4.84037	1.00547
										5.211	0.99928	4.83706	1.00514
										5.21476	0.99928	4.84372	1.00592
										5.21819	0.99931	4.84202	1.00459
										5.22071	0.9993	4.84451	1.00459
										5.2222	0.99928	4.84622	1.00598
										5.22357	0.9993	4.84407	1.00554
										5.22514	0.99928	4.84613	1.00598
										5.22529	0.9993	4.84965	1.00465
										5.2282	0.9993	4.8495	1.00594
										5.23145	0.9993	4.84731	1.00577
										5.23397	0.99931	4.84456	1.00601
										5.23466	0.99931	4.84452	1.00491
										5.2347	0.99931	4.84594	1.006
										5.23654	0.99931	4.84457	1.00462
										5.23883	0.99931	4.84561	1.00469
										5.2412	0.99928	4.84355	1.00587
										5.24517	0.99928	4.84085	1.00505
										5.24766	0.99932	4.83953	1.00546
										5.25011	0.99933	4.84089	1.00576
										5.25038	0.99931	4.84211	1.00459
										5.25142	0.99932	4.84433	1.00546
										5.25532	0.99933	4.84443	1.00449
										5.25812	0.99932	4.84101	1.00573
										5.26114	0.99936	4.83635	1.00583
										5.26457	0.99933	4.83671	1.00542
										5.26689	0.99933	4.83732	1.00457
										5.26667	0.99936	4.83219	1.00465
										5.26788	0.99935	4.83153	1.00518
										5.26829	0.99935	4.83255	1.00576
										5.26934	0.99934	4.8308	1.00518
										5.27024	0.99938	4.82901	1.00458
										5.26833	0.99934	4.83326	1.00499
										5.27087	0.99934	4.83178	1.00483
										5.27306	0.9993	4.83258	1.0051
										5.27604	0.99936	4.8372	1.00601
										5.27729	0.99935	4.83779	1.00523
										5.2794	0.99939	4.83474	1.00466
										5.27924	0.99935	4.83664	1.00492
										5.28005	0.99936	4.83844	1.00567
										5.28427	0.99934	4.83766	1.00552
										5.28549	0.99935	4.83441	1.00465
										5.28708	0.99938	4.82891	1.00457
										5.28868	0.99941	4.82561	1.00577
										5.29238	0.99936	4.82373	1.00502
										5.29023	0.99936	4.82271	1.00461
										5.29113	0.99938	4.81656	1.00577
										5.29248	0.99935	4.81185	1.00477
										5.29269	0.99937	4.81065	1.00451
										5.29411	0.9994	4.80775	1.00493
										5.29732	0.99938	4.80229	1.00503
										5.29977	0.9994	4.80347	1.00597
										5.30149	0.99937	4.79824	1.00466
										5.30345	0.99936	4.79714	1.00462
										5.30524	0.99938	4.79664	1.00504
										5.30686	0.99936	4.7918	1.00584
										5.3091	0.9994	4.77538	1.00491
										5.31045	0.99937	4.74423	1.00511
										5.31254	0.99937	4.72621	1.00505
										5.31447	0.99941	4.72614	1.00603
										5.31472	0.99938	4.73497	1.00493
										5.31588	0.99939	4.74955	1.00551
										5.31549	0.99939	4.76801	1.00462
										5.3177	0.99941	4.79403	1.00487
										5.32034	0.99934	4.826	1.00577
										5.32197	0.99943	4.85657	1.00461
										5.32233	0.99939	4.88824	1.00519
										5.32555	0.99941	4.91708	1.00455
										5.3255	0.99944	4.95293	1.00538
										5.3255	0.99943	4.98567	1.00578
										5.32533	0.9994	5.01433	1.00515
										5.3266	0.99942	5.04998	1.00539
										5.32696	0.99944	5.07901	1.00436
										5.32795	0.99943	5.11103	1.00478
										5.33043	0.99942	5.14492	1.00498
										5.33098	0.99942	5.17263	1.00436
										5.33189	0.99941	5.20762	1.00425
										5.33112	0.99941	5.23858	1.00513
										5.33434	0.99944	5.27119	1.00529
										5.33509	0.99941	5.30691	1.00404
										5.33547	0.99948	5.33576	1.00392
										5.33889	0.99942	4.98109	1.00546
										5.33939	0.99946	4.13677	1.00713
										5.34027	0.99943	3.82272	1.0063
										5.3417	0.99942	3.76528	1.00747
										5.34159	0.99944	3.76381	1.00642
										5.34476	0.99947	3.79564	1.00734
										5.34485	0.99943	3.85032	1.00748
										5.34711	0.99947	3.92231	1.00649
										5.3511	0.99946	4.00188	1.00666
										5.35358	0.99946	4.08848	1.00693
										5.35256	0.99943	4.16515	1.00686
										5.35336	0.99946	4.24572	1.00691
										5.35593	0.99941	4.3197	1.00655
										5.35218	0.99948	4.39044	1.00586
										5.35149	0.99947	4.46492	1.00626
										5.3535	0.99943	4.52868	1.00619
										5.35353	0.99948	4.58809	1.00502
										5.35521	0.99946	4.6369	1.0052
										5.35689	0.9995	4.67916	1.00505
										5.35298	0.99947	4.7255	1.00601
										5.35405	0.99946	4.77438	1.00479
										5.35678	0.99947	4.81554	1.00597
										5.35838	0.99948	4.85594	1.00573
										5.36045	0.99945	4.89893	1.00578
										5.36045	0.99944	4.93557	1.00561
										5.36224	0.99947	4.96658	1.00587
										5.36243	0.99946	4.99528	1.00479
										5.36312	0.99948	5.02002	1.00564
										5.36386	0.99946	5.0442	1.00531
										5.36455	0.99949	5.06909	1.00442
										5.36535	0.99943	5.0853	1.00435
										5.3675	0.99946	5.10322	1.00554
										5.36863	0.99948	5.12928	1.00442
										5.36861	0.99948	5.1447	1.00453
										5.37001	0.99948	5.15811	1.00518
										5.36863	0.99948	5.17532	1.00419
										5.37045	0.99949	5.17842	1.00546
										5.37172	0.99948	5.19103	1.00547
										5.37131	0.99947	5.19458	1.00522
										5.37398	0.99948	5.19013	1.00531
										5.37635	0.99948	5.19461	1.00544
										5.37751	0.99948	5.20418	1.00534
										5.37971	0.99947	5.20892	1.00528
										5.3793	0.99945	5.2113	1.00419
										5.37924	0.99947	5.21525	1.00399
										5.37577	0.9995	5.22029	1.00497
										5.37566	0.9995	5.22792	1.00411
										5.37809	0.99944	5.23412	1.00529
										5.37883	0.99949	5.23565	1.0048
										5.38095	0.99948	5.23365	1.00499
										5.3806	0.9995	5.23343	1.00438
										5.38115	0.9995	5.23503	1.00507
										5.38217	0.9995	5.22875	1.00401
										5.38558	0.9995	5.22975	1.00426
										5.38567	0.99948	5.2202	1.00497
										5.38787	0.99949	5.21938	1.00545
										5.38953	0.99949	5.21124	1.00467
										5.38925	0.99945	5.20373	1.00536
										5.38969	0.9995	5.20012	1.0043
										5.3895	0.99949	5.18719	1.00553
										5.39038	0.99948	5.18231	1.00517
										5.39121	0.99947	5.17323	1.00445
										5.39256	0.99948	5.16028	1.00431
										5.39347	0.99948	5.15273	1.00539
										5.39347	0.99948	5.14289	1.00534
										5.39443	0.99948	5.12705	1.00493
										5.39664	0.99947	5.11436	1.00476
										5.39537	0.9995	5.10352	1.00426
										5.39485	0.9995	5.08362	1.00419
										5.39468	0.99948	5.06647	1.00538
										5.396	0.99951	5.05124	1.00479
										5.39824	0.99949	5.02022	1.00572
										5.39854	0.99951	5.00049	1.00569
										5.3997	0.99951	4.98566	1.00499
										5.40122	0.9995	4.96699	1.00459
										5.40051	0.99951	4.95395	1.00557
										5.40131	0.99948	4.93648	1.00579
										5.39964	0.99947	4.91621	1.0059
										5.39931	0.9995	4.90127	1.00506
										5.40124	0.99947	4.88304	1.00522
										5.39898	0.99949	4.86158	1.00527
										5.4023	0.9995	4.8436	1.00455
										5.40605	0.99951	4.82302	1.00498
										5.4079	0.9995	4.8011	1.00592
										5.4085	0.9995	4.77999	1.00574
										5.40773	0.99949	4.75115	1.00512
										5.40658	0.99948	4.72639	1.0048
										5.40475	0.99954	4.69594	1.00549
										5.40731	0.99947	4.65905	1.00491
										5.41021	0.9995	4.62813	1.00519
										5.40896	0.99951	4.58437	1.00644
										5.4075	0.9995	4.54852	1.00517
										5.41024	0.9995	4.50423	1.00558
										5.41105	0.99949	4.45559	1.00617
										5.41374	0.99945	4.41304	1.00623
										5.41123	0.9995	4.35661	1.00674
										5.41135	0.99953	4.31032	1.00654
										5.41254	0.9995	4.25413	1.00694
										5.4138	0.99947	4.20075	1.00665
										5.41548	0.99948	4.13991	1.00673
										5.41638	0.99952	4.07647	1.00586
										5.416	0.99948	4.00213	1.0066
										5.41539	0.9995	3.9214	1.00694
										5.41589	0.99951	3.84718	1.00647
										5.41704	0.99948	3.77715	1.00738
										5.41681	0.99949	3.7057	1.0064
										5.41739	0.99947	3.62456	1.00675
										5.41829	0.99949	3.54725	1.0074
										5.42006	0.99948	3.47403	1.0078
										5.41907	0.99951	3.39869	1.00662
										5.41984	0.99949	3.31745	1.00769
										5.4216	0.9995	3.24168	1.00635
										5.4211	0.99953	3.16844	1.00705
										5.42113	0.99954	3.08722	1.00584
										5.42046	0.99952	3.01167	1.00567
										5.42307	0.9995	2.93531	1.00477
										5.42241	0.99952	2.85398	1.00274
										5.42363	0.99945	2.77583	1.00079
										5.42466	0.99951	2.71093	0.99752
										5.42703	0.99952	2.64642	0.99535
										5.42665	0.99951	2.59734	0.99306
										5.4245	0.99951	2.55371	0.99133
										5.4236	0.99952	2.51703	0.98994
										5.42543	0.99951	2.49319	0.98751
										5.42784	0.99953	2.46459	0.9862
										5.42856	0.99955	2.4328	0.98311
										5.42989	0.9995	2.40599	0.98226
										5.43062	0.99951	2.37934	0.9799
										5.43098	0.99952	2.35733	0.97741
										5.43057	0.99949	2.32672	0.97536
										5.43151	0.99952	2.30018	0.97329
										5.43232	0.99954	2.2759	0.97058
										5.43135	0.99952	2.25993	0.96876
										5.43174	0.99952	2.24662	0.96757
										5.43085	0.99952	2.22877	0.96588
										5.43037	0.99955	2.20857	0.96366
										5.4322	0.99954	2.19012	0.96025
										5.43217	0.99953	2.17185	0.95871
										5.4319	0.99952	2.15984	0.95792
										5.43243	0.99951	2.14758	0.95621
										5.4345	0.99952	2.14097	0.95551
										5.43511	0.99952	2.14578	0.95574
										5.43374	0.99954	2.14496	0.95495
										5.43532	0.99952	2.15217	0.95565
										5.43817	0.99953	2.15975	0.95737
										5.43929	0.99952	2.16692	0.95749
										5.44023	0.99953	2.17597	0.9598
										5.43851	0.99953	2.18284	0.9605
										5.44043	0.99953	2.18374	0.95935
										5.44156	0.99952	2.18026	0.96037
										5.4434	0.99955	2.16586	0.95792
										5.44318	0.99952	2.14389	0.9559
										5.44209	0.99953	2.11626	0.95282
										5.44122	0.99953	2.09824	0.9495
										5.43951	0.99955	2.0961	0.94974
										5.44126	0.99955	2.102	0.9512
										5.44232	0.99954	2.11549	0.95363
										5.44358	0.99958	2.1383	0.95592
										5.44453	0.99952	2.16759	0.95841
										5.44619	0.99956	2.19955	0.96319
										5.44714	0.99955	2.23672	0.96686
										5.44743	0.99954	2.27855	0.96961
										5.44789	0.99955	2.31975	0.97473
										5.44712	0.99953	2.36323	0.97874
										5.4483	0.99956	2.41059	0.98209
										5.44712	0.99953	2.46012	0.986
										5.44596	0.99952	2.50837	0.98871
										5.44578	0.99956	2.5578	0.9918
										5.44771	0.99955	2.60775	0.99463
										5.44714	0.99953	2.6583	0.99572
										5.44675	0.99955	2.71173	0.99817
										5.44587	0.99956	2.76498	1.00078
										5.44612	0.99953	2.81777	1.00227
										5.44808	0.99955	2.86883	1.00255
										5.44848	0.99956	2.92049	1.00331
										5.44893	0.99953	2.97507	1.0055
										5.44896	0.99955	3.02889	1.00621
										5.44918	0.99956	3.08019	1.0057
										5.44968	0.99953	3.1345	1.00685
										5.45108	0.99955	3.18855	1.00709
										5.45114	0.99956	3.23985	1.00641
										5.45111	0.99955	3.29523	1.00672
										5.45335	0.99957	3.34863	1.0074
										5.45452	0.99958	3.39887	1.0077
										5.45339	0.99955	3.45571	1.00768
										5.45379	0.99957	3.50678	1.00657
										5.4558	0.99956	3.56006	1.00645
										5.4541	0.99955	3.61461	1.00755
										5.45333	0.99956	3.66573	1.00769
										5.45495	0.99954	3.72152	1.00628
										5.45417	0.9996	3.77293	1.00736
										5.45583	0.99955	3.82307	1.00734
										5.45829	0.99955	3.87364	1.00708
										5.45583	0.99957	3.92875	1.00624
										5.45348	0.99955	3.98165	1.0066
										5.45391	0.99954	4.03125	1.0058
										5.45539	0.99955	4.08156	1.0058
										5.45582	0.99956	4.13052	1.00594
										5.45685	0.99956	4.18165	1.00666
										5.45757	0.99955	4.23356	1.00678
										5.4572	0.99956	4.28332	1.00673
										5.45819	0.99956	4.33048	1.00538
										5.4591	0.99954	4.38212	1.00633
										5.46021	0.99954	4.43168	1.00517
										5.46085	0.99956	4.47862	1.00515
										5.46174	0.99954	4.5303	1.00547
										5.45997	0.9996	4.5771	1.00598
										5.4596	0.99955	4.62547	1.00542
										5.45714	0.99954	4.6743	1.00622
										5.45756	0.99954	4.72038	1.00493
										5.45845	0.99956	4.76888	1.00496
										5.45776	0.99956	4.8168	1.00457
										5.45903	0.99961	4.8593	1.00571
										5.45834	0.99956	4.89388	1.00556
										5.45672	0.99953	4.13292	1.00625
										5.45993	0.99955	3.33152	1.007
										5.46093	0.99951	2.90841	1.00357
										5.4596	0.99954	2.65026	0.99674
										5.46049	0.99955	2.48287	0.98854
										5.46082	0.99956	2.36921	0.97993
										5.46147	0.99954	2.30498	0.97428
										5.46246	0.99954	2.25282	0.96992
										5.46241	0.99955	2.22018	0.96503
										5.46169	0.99953	2.1954	0.96193
										5.46325	0.99953	2.17833	0.9612
										5.46433	0.99953	2.16655	0.95818
										5.46583	0.99953	2.15271	0.95696
										5.46518	0.99955	2.14627	0.95666
										5.46569	0.99956	2.13866	0.95424
										5.46643	0.99957	2.13245	0.95397
										5.4653	0.99955	2.12297	0.95224
										5.46496	0.99952	2.10787	0.94976
										5.46569	0.99954	2.09501	0.94819
										5.46581	0.99955	2.08833	0.94821
										5.46752	0.99955	2.07828	0.94643
										5.46796	0.99957	2.06977	0.9457
										5.46812	0.99954	2.06736	0.94399
										5.46884	0.99958	2.06138	0.94434
										5.4668	0.99952	2.05886	0.94356
										5.46521	0.99958	2.05711	0.94315
										5.46615	0.99955	2.05221	0.9426
										5.46658	0.99955	2.05105	0.94166
										5.46768	0.99954	2.05102	0.94086
										5.46846	0.99956	2.0461	0.94178
										5.46933	0.99953	2.04221	0.94227
										5.47007	0.9995	2.0423	0.94099
										5.47011	0.99957	2.04445	0.94085
										5.46905	0.9995	2.04404	0.94047
										5.46777	0.99952	2.04392	0.94122
										5.46764	0.99956	2.04547	0.94099
										5.46689	0.99954	2.04361	0.93989
										5.46617	0.99956	2.03965	0.93982
										5.46609	0.99956	2.04011	0.94091
										5.46733	0.99951	2.04327	0.94092
										5.46737	0.99956	2.04122	0.94146
										5.46609	0.99955	2.03868	0.94071
										5.46683	0.99956	2.02068	0.9371
										5.46645	0.99957	1.98299	0.93188
										5.46583	0.99954	1.93506	0.9241
										5.46742	0.99955	1.88396	0.91699
										5.46602	0.99955	1.84638	0.91047
										5.46568	0.99956	1.79654	0.90097
										5.46605	0.99958
										5.46599	0.99955
										5.46615	0.99956
										5.46693	0.99955
										5.46592	0.99957
										5.46684	0.99955
										5.4662	0.99953
										5.46597	0.99953
										5.46496	0.99956
										5.46597	0.99955
										5.46689	0.99957
										5.46749	0.99957
										5.46655	0.99957
										5.46593	0.99957
										5.46546	0.99957
										5.46518	0.99955
										5.46528	0.99961
										5.46597	0.99957
										5.46461	0.99957
										5.46456	0.99961
										5.46347	0.99959
										5.46462	0.99961
										5.46599	0.99958
										5.46524	0.99957
										5.46403	0.99958
										5.46253	0.99956
										5.4623	0.99957
										5.46126	0.99959
										5.46	0.99956
										5.46199	0.99958
										5.46402	0.99956
										5.46352	0.99958
										5.46421	0.99956
										5.46431	0.99959
										5.46178	0.99957
										5.46218	0.99955
										5.46228	0.99955
										5.45998	0.99955
										5.45813	0.99958
										5.45558	0.99958
										5.45279	0.99955
										5.45149	0.99956
										5.45073	0.99956
										5.44801	0.99952
										5.44586	0.99953
										5.44431	0.99956
										5.44269	0.99955
										5.44032	0.99953
										5.43978	0.99956
										5.43738	0.99953
										5.43511	0.99955
										5.43196	0.99956
										5.43083	0.99951
										5.4314	0.99957
										5.42943	0.99954
										5.42415	0.99958
										5.42121	0.99954
										5.41897	0.99952
										5.41779	0.9995
										5.4158	0.99951
										5.40993	0.99953
										5.40702	0.99949
										5.40652	0.99948
										5.40265	0.9995
										5.39895	0.99953
										5.3976	0.99949
										5.39592	0.99952
										5.39509	0.99951
										5.39245	0.99952
										5.38944	0.99954
										5.38572	0.99953
										5.38128	0.99948
										5.37825	0.99952
										5.37751	0.99945
										5.37621	0.9995
										5.37588	0.99951
										5.37456	0.9995
										5.37114	0.99947
										5.36767	0.99952
										5.36621	0.99949
										5.36409	0.99947
										5.35904	0.9995
										5.35659	0.99943
										5.35502	0.99946
										5.35292	0.99949
										5.35072	0.99947
										5.35008	0.99948
										5.34895	0.99942
										5.34551	0.99942
										5.3433	0.99946
										5.34041	0.99946
										5.33908	0.99947
										5.33625	0.99947
										5.33324	0.99947
										5.33004	0.99941
										5.32776	0.99947
										5.32569	0.9994
										5.3231	0.9995
										5.31844	0.99943
										5.31692	0.99942
										5.31544	0.99945
										5.31271	0.99949
										5.31152	0.99939
										5.30981	0.99946
										5.30697	0.99946
										5.30549	0.99939
										5.30176	0.99939
										5.29539	0.99946
										5.2913	0.99941
										5.29081	0.99941
										5.28869	0.99939
										5.2852	0.9994
										5.28278	0.99937
										5.28041	0.99933
										5.2763	0.99938
										5.27327	0.99942
										5.27175	0.99931
										5.2705	0.99937
										5.26712	0.99932
										5.2643	0.99938
										5.26015	0.99934
										5.25732	0.99936
										5.2556	0.99935
										5.25463	0.99936
										5.25208	0.9994
										5.24896	0.99937
										5.24732	0.99935
										5.24432	0.99936
										5.24148	0.9993
										5.23975	0.99936
										5.23623	0.99933
										5.23254	0.99934
										5.23079	0.99933
										5.22903	0.99934
										5.22714	0.99935
										5.22552	0.99934
										5.22215	0.99936
										5.21914	0.99931
										5.21764	0.99933
										5.21618	0.99932
										5.21363	0.9993
										5.2105	0.99934
										5.20799	0.99933
										5.20569	0.99929
										5.20102	0.99928
										5.19669	0.99933
										5.19532	0.99933
										5.19473	0.9993
										5.19468	0.99926
										5.19235	0.99928
										5.19039	0.99932
										5.18648	0.99932
										5.1854	0.99925
										5.18256	0.99932
										5.18106	0.9993
										5.17956	0.9993
										5.17684	0.99928
										5.17475	0.99931
										5.17248	0.99929
										5.1695	0.99925
										5.16788	0.99927
										5.16242	0.99927
										5.16059	0.99928
										5.15767	0.99929
										5.15364	0.99923
										5.15113	0.99922
										5.14829	0.99924
										5.14576	0.99926
										5.14128	0.99928
										5.13728	0.99925
										5.13575	0.99921
										5.13358	0.99923
										5.13152	0.99922
										5.12896	0.99921
										5.12611	0.99921
										5.1233	0.99917
										5.12157	0.99923
										5.11878	0.9992
										5.115	0.99921
										5.11449	0.9992
										5.11273	0.99922
										5.11224	0.99925
										5.11198	0.9992
										5.11027	0.99919
										5.10875	0.99921
										5.10658	0.9992
										5.10332	0.99922
										5.10136	0.99916
										5.09967	0.99915
										5.09794	0.99919
										5.09321	0.99918
										5.08931	0.99915
										5.08714	0.99918
										5.08462	0.99914
										5.08332	0.99918
										5.08091	0.99917
										5.07678	0.99914
										5.0741	0.99915
										5.0705	0.99918
										5.06791	0.99911
										5.06453	0.99912
										5.06231	0.99912
										5.0597	0.99914
										5.05845	0.99915
										5.0554	0.99913
										5.05102	0.99912
										5.04794	0.9991
										5.04611	0.99911
										5.04306	0.99911
										5.03936	0.99912
										5.03552	0.99911
										5.03357	0.9991
										5.03203	0.99909
										5.02884	0.99909
										5.02621	0.9991
										5.02352	0.99912
										5.02035	0.99908
										5.0186	0.99907
										5.01635	0.99908
										5.01213	0.99909
										5.0095	0.9991
										5.00658	0.99907
										5.00192	0.99908
										5.00087	0.99908
										4.99949	0.99909
										4.99766	0.99903
										4.99418	0.99904
										4.99269	0.99902
										4.99063	0.99906
										4.98798	0.99906
										4.98672	0.99905
										4.98238	0.99903
										4.97866	0.99903
										4.97605	0.99903
										4.97332	0.99904
										4.96866	0.99904
										4.96688	0.999
										4.9656	0.99901
										4.96381	0.99902
										4.96125	0.99901
										4.95876	0.99901
										4.95606	0.99903
										4.95275	0.99902
										4.95022	0.99903
										4.94739	0.99896
										4.94491	0.99902
										4.94194	0.99895
										4.9402	0.99901
										4.93846	0.99897
										4.93728	0.99897
										4.93373	0.99893
										4.93054	0.99894
										4.92716	0.99896
										4.92405	0.99899
										4.9218	0.99898
										4.91958	0.99894
										4.91514	0.99893
										4.9114	0.9989
										4.90992	0.99891
										4.90934	0.99892
										4.90575	0.99893
										4.90232	0.99892
										4.89922	0.99888
										4.89534	0.99894
										4.89235	0.99892
										4.8909	0.99891
										4.88802	0.99891
										4.88631	0.99894
										4.88256	0.99894
										4.88043	0.99892
										4.8783	0.99891
										4.87459	0.9989
										4.87257	0.99889
										4.86983	0.99889
										4.86718	0.9989
										4.86492	0.99885
										4.86339	0.99884
										4.85937	0.99884
										4.85591	0.99887
										4.85227	0.99886
										4.84796	0.99886
										4.8453	0.99884
										4.84348	0.99884
										4.84089	0.99885
										4.83932	0.99885
										4.83693	0.99886
										4.83464	0.99885
										4.83206	0.99884
										4.83043	0.99886
										4.82545	0.99881
										4.8237	0.99884
										4.82038	0.99879
										4.81923	0.99881
										4.81704	0.99879
										4.8138	0.99886
										4.81043	0.99882
										4.808	0.99881
										4.80542	0.99879
										4.8017	0.99879
										4.80029	0.99877
										4.79817	0.99877
										4.79603	0.99879
										4.79351	0.99875
										4.79164	0.99875
										4.79094	0.99878
										4.78866	0.99876
										4.7862	0.99875
										4.78257	0.99875
										4.78005	0.99881
										4.7791	0.99876
										4.77664	0.99873
										4.7747	0.99875
										4.77202	0.99879
										4.76999	0.99873
										4.76693	0.99873
										4.76638	0.99872
										4.76348	0.99874
										4.76113	0.99875
										4.75872	0.99868
										4.75656	0.99871
										4.75577	0.9987
										4.75331	0.9987
										4.75081	0.99869
										4.74923	0.99872
										4.74661	0.99874
										4.7451	0.99868
										4.74291	0.99872
										4.74068	0.99871
										4.73827	0.99869
										4.73771	0.99868
										4.73525	0.99869
										4.73354	0.9987
										4.73142	0.99872
										4.72964	0.99868
										4.72758	0.99871
										4.72587	0.99871
										4.72382	0.99867
										4.72197	0.99867
										4.71918	0.99866
										4.71733	0.99868
										4.71595	0.99865
										4.71424	0.99867
										4.71268	0.99861
										4.71225	0.99865
										4.71011	0.99868
										4.70887	0.99868
										4.70709	0.99867
										4.70599	0.99866
										4.70445	0.99865
										4.70211	0.99865
										4.69989	0.99861
										4.69895	0.99862
										4.69782	0.99859
										4.69539	0.99863
										4.69455	0.99861
										4.69205	0.99862
										4.68949	0.99863
										4.68741	0.99862
										4.68544	0.99868
										4.68351	0.9986
										4.681	0.99863
										4.6784	0.99859
										4.67583	0.9986
										4.67502	0.99859
										4.67439	0.99856
										4.67266	0.9986
										4.67102	0.99859
										4.66678	0.99862
										4.66523	0.99858
										4.66246	0.99858
										4.66271	0.99855
										4.66154	0.99858
										4.66087	0.99856
										4.65838	0.99857
										4.65635	0.99858
										4.65396	0.99859
										4.65167	0.99858
										4.65012	0.99857
										4.64959	0.99861
										4.64825	0.99855
										4.64543	0.99854
										4.64302	0.99855
										4.64182	0.99857
										4.64043	0.99854
										4.63903	0.9985
										4.63799	0.9985
										4.63647	0.99853
										4.63465	0.99851
										4.63191	0.99853
										4.63029	0.99853
										4.6293	0.99856
										4.6274	0.9985
										4.62507	0.99851
										4.6241	0.9985
										4.6227	0.99851
										4.62109	0.99852
										4.61895	0.99853
										4.61844	0.99853
										4.61726	0.99853
										4.61526	0.9985
										4.61328	0.99851
										4.61018	0.9985
										4.6102	0.99848
										4.60877	0.99847
										4.60739	0.99847
										4.60534	0.99842
										4.60312	0.99847
										4.60007	0.99848
										4.59855	0.99846
										4.59839	0.99848
										4.59809	0.99845
										4.59755	0.99847
										4.59583	0.99846
										4.59344	0.99846
										4.59227	0.99847
										4.59086	0.99843
										4.58893	0.99845
										4.58734	0.99846
										4.58608	0.99844
										4.58382	0.99844
										4.58344	0.99842
										4.58145	0.99843
										4.58128	0.9984
										4.57963	0.99841
										4.57803	0.99842
										4.57575	0.99841
										4.57451	0.9984
										4.57258	0.99836
										4.57103	0.9984
										4.57007	0.9984
										4.56885	0.99838
										4.56745	0.99832
										4.56519	0.99839
										4.56357	0.99838
										4.5621	0.99837
										4.56081	0.99836
										4.55823	0.99839
										4.55695	0.99831
										4.55567	0.99838
										4.55441	0.99838
										4.55186	0.99837
										4.55089	0.99837
										4.54888	0.99837
										4.54706	0.99836
										4.54649	0.99836
										4.54529	0.99834
										4.54452	0.99837
										4.54278	0.99835
										4.54148	0.99835
										4.54008	0.99835
										4.5372	0.99832
										4.5366	0.99832
										4.535	0.99831
										4.53377	0.99832
										4.53261	0.99833
										4.53041	0.9983
										4.52876	0.99833
										4.52798	0.99832
										4.52597	0.99831
										4.52501	0.99831
										4.52308	0.9983
										4.52222	0.99832
										4.52153	0.99826
										4.51966	0.9983
										4.51853	0.9983
										4.51769	0.99829
										4.51589	0.99824
										4.51411	0.99826
										4.51272	0.99827
										4.51188	0.9983
										4.51142	0.99825
										4.50985	0.99829
										4.50767	0.99823
										4.50618	0.99826
										4.50505	0.99822
										4.50298	0.99825
										4.50195	0.99826
										4.50017	0.99831
										4.49942	0.99826
										4.49883	0.99825
										4.49776	0.99825
										4.49709	0.99824
										4.49503	0.99823
										4.49301	0.99826
										4.49102	0.9982
										4.48937	0.99825
										4.48812	0.99823
										4.48757	0.9982
										4.48665	0.99823
										4.48535	0.99822
										4.48486	0.99822
										4.48284	0.99823
										4.48072	0.99821
										4.47927	0.99821
										4.47724	0.99821
										4.47557	0.99821
										4.47475	0.99819
										4.47357	0.99817
										4.47153	0.9982
										4.47011	0.99817
										4.46898	0.99838
										4.46808	0.9985
										4.47471	0.99853
										4.4933	0.99861
										4.51415	0.99862
										4.52987	0.99863
										4.54077	0.99867
										4.5485	0.99864
										4.55389	0.99861
										4.55814	0.99867
										4.56213	0.99871
										4.56569	0.99866
										4.56904	0.99873
										4.57143	0.99865
										4.57386	0.99869
										4.57592	0.99869
										4.5782	0.9987
										4.58019	0.99868
										4.58183	0.99871
										4.58313	0.99873
										4.58445	0.99873
										4.5856	0.99872
										4.58715	0.99872
										4.58874	0.99875
										4.58973	0.99874
										4.59042	0.99872
										4.59145	0.99869
										4.59258	0.99874
										4.59371	0.99873
										4.5947	0.99873
										4.59556	0.99873
										4.59616	0.99877
										4.59704	0.99872
										4.59767	0.99875
										4.59795	0.99877
										4.59887	0.99875
										4.59964	0.99876
										4.59987	0.99871
										4.60075	0.99873
										4.60101	0.9987
										4.60133	0.99873
										4.60136	0.99874
										4.60201	0.99872
										4.60264	0.99873
										4.60273	0.99875
										4.60311	0.99874
										4.60378	0.99873
										4.60429	0.99873
										4.60427	0.99874
										4.60505	0.99872
										4.60496	0.99873
										4.60487	0.9987
										4.60505	0.9987
										4.60534	0.99872
										4.60514	0.99874
										4.60582	0.99871
										4.60569	0.9987
										4.605	0.99874
										4.60494	0.99877
										4.60454	0.99875
										4.60464	0.99871
										4.60447	0.99873
										4.60374	0.99872
										4.60353	0.99872
										4.60362	0.9987
										4.60391	0.99872
										4.6037	0.99872
										4.60296	0.99872
										4.60144	0.99874
										4.60131	0.99872
										4.60151	0.9987
										4.60123	0.99872
										4.60063	0.99874
										4.60074	0.99869
										4.6005	0.99869
										4.59992	0.99869
										4.59969	0.99873
										4.59922	0.99875
										4.59914	0.99875
										4.59857	0.9987
										4.59767	0.99872
										4.59807	0.99871
										4.59811	0.99868
										4.59721	0.99871
										4.59671	0.9987
										4.5957	0.99873
										4.59562	0.99876
										4.59552	0.9987
										4.59461	0.99871
										4.5947	0.99874
										4.59426	0.99872
										4.59254	0.99871
										4.59124	0.99871
										4.59107	0.99874
										4.58998	0.99872
										4.58969	0.99869
										4.58883	0.99868
										4.58897	0.99866
										4.58862	0.99864
										4.58778	0.9987
										4.58747	0.99868
										4.58734	0.99866
										4.58617	0.99866
										4.5848	0.99867
										4.58415	0.99867
										4.58336	0.99863
										4.58227	0.99866
										4.58143	0.99865
										4.57984	0.99866
										4.57979	0.99867
										4.5794	0.99865
										4.57889	0.99866
										4.57808	0.99866
										4.57759	0.99862
										4.57736	0.99865
										4.57665	0.99865
										4.57604	0.99863
										4.57564	0.99864
										4.57367	0.99862
										4.57196	0.99862
										4.57078	0.99865
										4.57066	0.99863
										4.56976	0.99861
										4.56846	0.99864
										4.56762	0.99863
										4.56592	0.99863
										4.56519	0.99861
										4.56428	0.99864
										4.56322	0.99864
										4.56282	0.99863
										4.5629	0.99862
										4.56204	0.99862
										4.55972	0.99866
										4.55852	0.99862
										4.55722	0.99861
										4.55567	0.99858
										4.55506	0.99863
										4.5546	0.9986
										4.55318	0.9986
										4.55211	0.99859
										4.55072	0.99859
										4.54976	0.9986
										4.54823	0.99855
										4.54691	0.99857
										4.54582	0.99858
										4.54477	0.99863
										4.54485	0.99855
										4.54335	0.99854
										4.54238	0.99858
										4.54079	0.99856
										4.53919	0.99856
										4.53876	0.99855
										4.53704	0.99853
										4.53572	0.99856
										4.5345	0.99856
										4.53266	0.99853
										4.53136	0.99857
										4.52978	0.99851
										4.52798	0.99854
										4.52719	0.99857
										4.52689	0.99853
										4.52614	0.99854
										4.52574	0.99856
										4.52408	0.9985
										4.52308	0.9985
										4.52234	0.99849
										4.5209	0.99853
										4.51945	0.99854
										4.51761	0.99852
										4.51465	0.99851
										4.51371	0.99849
										4.51276	0.99853
										4.50989	0.99852
										4.50903	0.9985
										4.50828	0.99851
										4.50629	0.99852
										4.50578	0.99849
										4.50392	0.99845
										4.5022	0.99847
										4.50052	0.99847
										4.49977	0.99848
										4.4989	0.99848
										4.49723	0.99849
										4.49591	0.99848
										4.4939	0.99848
										4.49176	0.99843
										4.49005	0.99844
										4.48814	0.99844
										4.48776	0.99839
										4.48705	0.99845
										4.4857	0.99846
										4.48409	0.99842
										4.48332	0.99845
										4.48161	0.99847
										4.48008	0.99844
										4.47738	0.99846
										4.47591	0.99844
										4.47569	0.99839
										4.47305	0.99845
										4.47192	0.99844
										4.47092	0.99843
										4.47035	0.99841
										4.46887	0.99844
										4.46619	0.99843
										4.46394	0.99845
										4.46229	0.9984
										4.46091	0.99843
										4.46007	0.99835
										4.45806	0.99843
										4.45444	0.9984
										4.45299	0.99841
										4.45159	0.99839
										4.45008	0.99841
										4.44966	0.99841
										4.44829	0.99838
										4.44699	0.99836
										4.44458	0.99838
										4.44175	0.99834
										4.43979	0.99839
										4.43863	0.99833
										4.43704	0.99833
										4.43571	0.99838
										4.43364	0.99838
										4.43111	0.99832
										4.42969	0.99838
										4.42789	0.99832
										4.42609	0.99836
										4.42363	0.99834
										4.42153	0.99834
										4.42006	0.99828
										4.41855	0.99833
										4.41626	0.9983
										4.41426	0.99833
										4.41253	0.99831
										4.41149	0.99829
										4.41022	0.9983
										4.40877	0.9983
										4.40675	0.99832
										4.40578	0.99825
										4.40286	0.99826
										4.39977	0.99825
										4.39722	0.99822
										4.39575	0.99828
										4.39501	0.9982
										4.39316	0.99826
										4.39141	0.99827
										4.38901	0.99823
										4.38704	0.99826
										4.38512	0.99825
										4.38386	0.99824
										4.38188	0.99823
										4.37916	0.99824
										4.37784	0.99823
										4.37566	0.99817
										4.37448	0.99822
										4.37372	0.99821
										4.37172	0.99822
										4.36978	0.9982
										4.36774	0.99821
										4.36611	0.99821
										4.36549	0.99818
										4.36321	0.99821
										4.36016	0.99817
										4.35727	0.99818
										4.35572	0.99819
										4.35467	0.9982
										4.35202	0.99819
										4.35016	0.99814
										4.34765	0.99817
										4.34653	0.99815
										4.34556	0.99812
										4.34424	0.99818
										4.34171	0.99818
										4.3388	0.99819
										4.33676	0.99813
										4.33435	0.99812
										4.33148	0.99807
										4.32971	0.99812
										4.328	0.99811
										4.32712	0.99808
										4.32481	0.99808
										4.32347	0.99808
										4.32223	0.99806
										4.31976	0.9981
										4.31802	0.99806
										4.31652	0.99806
										4.31419	0.99799
										4.3119	0.99805
										4.31027	0.99808
										4.30842	0.99809
										4.30679	0.99804
										4.30454	0.99803
										4.30275	0.99801
										4.29963	0.99803
										4.29717	0.99802
										4.29525	0.99799
										4.293	0.99799
										4.2896	0.99799
										4.28644	0.99799
										4.28478	0.99797
										4.28337	0.99797
										4.28176	0.99796
										4.27964	0.99793
										4.2773	0.99802
										4.27562	0.99795
										4.27314	0.998
										4.27092	0.99795
										4.26834	0.99792
										4.26571	0.99792
										4.26389	0.99792
										4.26219	0.99791
										4.25959	0.9979
										4.25733	0.9979
										4.25544	0.99789
										4.25356	0.99789
										4.25113	0.99788
										4.24953	0.99787
										4.24769	0.99786
										4.24584	0.99786
										4.24359	0.99786
										4.2417	0.99786
										4.2385	0.99786
										4.23513	0.99786
										4.23353	0.99783
										4.2315	0.99783
										4.22769	0.99781
										4.22528	0.99781
										4.22355	0.99783
										4.22182	0.99781
										4.21878	0.99782
										4.21627	0.99781
										4.21391	0.99781
										4.21144	0.99777
										4.20938	0.99775
										4.20634	0.99774
										4.20392	0.99775
										4.20126	0.99774
										4.19862	0.99772
										4.19687	0.99772
										4.19365	0.99772
										4.19255	0.99771
										4.19072	0.99771
										4.18893	0.9977
										4.18658	0.99769
										4.18445	0.99769
										4.18141	0.99769
										4.1792	0.99772
										4.1778	0.99767
										4.1765	0.99767
										4.17402	0.99767
										4.17189	0.99767
										4.16954	0.99765
										4.16648	0.99764
										4.16337	0.99762
										4.16126	0.99761
										4.15825	0.99761
										4.15572	0.99761
										4.15368	0.99759
										4.15099	0.99758
										4.14881	0.99758
										4.14679	0.99757
										4.14442	0.99756
										4.14296	0.99756
										4.14122	0.99755
										4.13832	0.99759
										4.13609	0.99755
										4.13459	0.99755
										4.13209	0.99752
										4.13058	0.99752
										4.12776	0.99751
										4.12641	0.9975
										4.12441	0.99748
										4.12295	0.99747
										4.12182	0.99748
										4.11986	0.9975
										4.1184	0.99746
										4.11637	0.99744
										4.1139	0.99744
										4.11225	0.99745
										4.11081	0.99744
										4.10856	0.99743
										4.10688	0.99746
										4.10625	0.99745
										4.10411	0.99744
										4.10237	0.99747
										4.10084	0.99744
										4.09915	0.99741
										4.09777	0.9974
										4.09574	0.99742
										4.09318	0.99738
										4.09173	0.9974
										4.09098	0.99737
										4.0889	0.99736
										4.08603	0.99734
										4.08416	0.99735
										4.08291	0.99734
										4.08093	0.99732
										4.07932	0.99733
										4.07767	0.99734
										4.07562	0.99731
										4.07346	0.99733
										4.07247	0.9973
										4.07035	0.99725
										4.06891	0.9973
										4.06748	0.99728
										4.06553	0.99728
										4.0633	0.99728
										4.06077	0.99725
										4.05901	0.99726
										4.05774	0.99725
										4.05481	0.99723
										4.05353	0.99727
										4.05225	0.99723
										4.04995	0.99727
										4.0489	0.99724
										4.04736	0.99719
										4.04541	0.99726
										4.04362	0.99727
										4.0413	0.9972
										4.03872	0.99723
										4.03677	0.99715
										4.03515	0.99718
										4.03359	0.99717
										4.0315	0.99716
										4.02902	0.99716
										4.02739	0.99714
										4.02583	0.99714
										4.02399	0.99717
										4.0221	0.99713
										4.01983	0.99713
										4.01731	0.99711
										4.01646	0.9971
										4.01418	0.99709
										4.01223	0.99708
										4.01013	0.99712
										4.00858	0.99708
										4.00546	0.99706
										4.0039	0.99706
										4.00218	0.9971
										4.00004	0.99707
										3.99875	0.99707
										3.9967	0.99701
										3.99496	0.99704
										3.99224	0.997
										3.99004	0.99704
										3.98801	0.99698
										3.98659	0.99698
										3.98466	0.99704
										3.98282	0.99697
										3.98072	0.99698
										3.97902	0.997
										3.97763	0.99697
										3.97584	0.99696
										3.97313	0.99693
										3.97043	0.99694
										3.96779	0.99695
										3.96596	0.99694
										3.96348	0.99694
										3.96199	0.99688
										3.9596	0.99689
										3.95751	0.99687
										3.95487	0.99692
										3.95301	0.99684
										3.95093	0.99684
										3.9491	0.99682
										3.94676	0.99683
										3.94484	0.99683
										3.9427	0.99681
										3.94006	0.99681
										3.93782	0.99678
										3.93555	0.99678
										3.93356	0.99678
										3.9313	0.99673
										3.92902	0.99675
										3.92677	0.99673
										3.92487	0.99674
										3.92244	0.99672
										3.9194	0.99669
										3.91677	0.9967
										3.91485	0.99669
										3.91293	0.99667
										3.91084	0.9967
										3.90834	0.99666
										3.90621	0.99665
										3.90397	0.99665
										3.90175	0.99662
										3.89927	0.99663
										3.89713	0.99661
										3.89475	0.99661
										3.89278	0.99656
										3.8902	0.99658
										3.88779	0.99658
										3.88591	0.99658
										3.88375	0.99654
										3.88103	0.99653
										3.87864	0.99653
										3.87629	0.99655
										3.87426	0.99653
										3.87271	0.99652
										3.86982	0.99651
										3.8676	0.99649
										3.86495	0.9965
										3.86275	0.99648
										3.85996	0.99641
										3.85706	0.99642
										3.85459	0.99645
										3.85294	0.99641
										3.85084	0.99641
										3.84773	0.99645
										3.84543	0.99637
										3.84323	0.99636
										3.84073	0.99637
										3.83826	0.99636
										3.83536	0.99629
										3.83327	0.99633
										3.83012	0.99631
										3.82816	0.99631
										3.82549	0.9963
										3.82306	0.99631
										3.82069	0.99627
										3.81807	0.99629
										3.81578	0.99625
										3.81272	0.99624
										3.8101	0.99625
										3.80812	0.99623
										3.80596	0.9962
										3.80345	0.9962
										3.80061	0.99618
										3.79822	0.99616
										3.79542	0.99616
										3.7933	0.99615
										3.79101	0.99612
										3.78806	0.99613
										3.78562	0.99614
										3.78319	0.99607
										3.78085	0.99608
										3.77887	0.99613
										3.77619	0.99608
										3.7737	0.99605
										3.77135	0.99603
										3.76801	0.996
										3.76529	0.99601
										3.76356	0.99598
										3.76007	0.99597
										3.75781	0.99597
										3.75525	0.99595
										3.75309	0.99593
										3.75034	0.99593
										3.74722	0.99592
										3.74458	0.9959
										3.742	0.99587
										3.73929	0.99591
										3.73668	0.99583
										3.7342	0.99584
										3.73153	0.99586
										3.72962	0.99584
										3.72739	0.99582
										3.72441	0.99579
										3.72189	0.99576
										3.71912	0.99579
										3.71645	0.99575
										3.71351	0.99573
										3.71089	0.99571
										3.70883	0.9957
										3.70626	0.99572
										3.70326	0.99564
										3.70004	0.99567
										3.69782	0.99565
										3.6952	0.99565
										3.69232	0.99561
										3.69024	0.99559
										3.68756	0.9956
										3.6851	0.99556
										3.68167	0.99556
										3.68006	0.9955
										3.67702	0.99549
										3.67481	0.99549
										3.67194	0.99548
										3.66937	0.99546
										3.66671	0.99546
										3.66426	0.99547
										3.66143	0.99545
										3.65864	0.99543
										3.6563	0.9954
										3.65325	0.99539
										3.65082	0.99531
										3.64798	0.99532
										3.64551	0.99532
										3.64323	0.99529
										3.63995	0.99531
										3.63772	0.9953
										3.63555	0.99526
										3.63237	0.99527
										3.62986	0.99525
										3.62659	0.99522
										3.62448	0.99523
										3.62144	0.99516
										3.61864	0.99518
										3.61611	0.99513
										3.61332	0.99511
										3.61106	0.99512
										3.6081	0.99509
										3.60516	0.99505
										3.60234	0.99511
										3.60016	0.99505
										3.59775	0.99505
										3.59479	0.995
										3.59256	0.99499
										3.58962	0.99499
										3.58691	0.99498
										3.5843	0.99495
										3.58197	0.99494
										3.57925	0.99491
										3.5768	0.99489
										3.57398	0.9949
										3.57135	0.99487
										3.56894	0.9949
										3.56583	0.99482
										3.56369	0.99479
										3.56117	0.99478
										3.55847	0.99475
										3.55571	0.99475
										3.55285	0.99473
										3.55036	0.9947
										3.54791	0.99469
										3.54537	0.99468
										3.54279	0.99467
										3.54034	0.99467
										3.53728	0.99464
										3.53461	0.99466
										3.53191	0.9946
										3.52916	0.99456
										3.52641	0.99455
										3.524	0.99453
										3.52147	0.99451
										3.51864	0.99453
										3.51584	0.99446
										3.51333	0.99446
										3.51086	0.99439
										3.5083	0.99446
										3.50607	0.99438
										3.50324	0.99438
										3.50023	0.99433
										3.49761	0.99435
										3.49516	0.99429
										3.49283	0.99431
										3.49038	0.99428
										3.48771	0.99423
										3.48514	0.99425
										3.48215	0.99423
										3.48002	0.99421
										3.47738	0.99414
										3.47512	0.99416
										3.47229	0.99412
										3.47021	0.9941
										3.46748	0.99411
										3.46472	0.99409
										3.46233	0.99403
										3.4597	0.99402
										3.45683	0.99403
										3.45426	0.99396
										3.45198	0.99395
										3.44977	0.99399
										3.44736	0.99388
										3.44476	0.99393
										3.44201	0.99389
										3.43915	0.99385
										3.43651	0.99383
										3.43399	0.99386
										3.43168	0.99376
										3.42933	0.99376
										3.42656	0.99374
										3.42409	0.99371
										3.42163	0.99364
										3.4191	0.99367
										3.41652	0.99369
										3.41377	0.9936
										3.41141	0.99362
										3.40845	0.99357
										3.40608	0.9936
										3.40344	0.99354
										3.40088	0.9935
										3.39865	0.99349
										3.39619	0.99347
										3.39379	0.99348
										3.39138	0.99342
										3.3894	0.99341
										3.38684	0.99336
										3.3841	0.99334
										3.38146	0.99333
										3.37911	0.99333
										3.37664	0.99323
										3.37452	0.99326
										3.37191	0.99322
										3.36937	0.99319
										3.36727	0.99319
										3.3648	0.99316
										3.36238	0.99314
										3.35978	0.99312
										3.35742	0.99307
										3.35508	0.99304
										3.3527	0.99305
										3.35038	0.99303
[truncated: 4,481 more rows]
[truncated: 23 more columns]

## Sheet: Supporting information
Figure S1b			Figure S1d			Figure S1e					Figure S1f						Figure S2a			Figure S2d			Figure S3b					Figure S4a			Figure S4b			Figure S4c			Figure S7a									Figure S7b
						TF-NbSe2		TP-NbSe2				O	Al	Nb0	Nb5
15.7455	71.296		0	0.09952		216.71	52176.4	218.13	311139		--	--	--	--	--		141.735	2385.19		0	1.69857		10.1	355	10	338		0	-3.55744		0	-6.52634		0	-8.43427		212.48	133898	135201	133898	134002	134616	134143	134133		212.98	95913.7	96291.2	95913.7
15.6875	71.2825		0.01172	0.07154		216.61	52941.3	218.03	309938		--	--	--	--	--		143.563	2424.36		0.03906	1.71898		10.1297	370	10.0297	327		11.7188	-3.2716		11.7188	-6.87049		5.85936	-8.75594		212.38	133493	135340	133981	134087	134723	134236	134236		212.88	96026.8	96303.9	95913.7
15.6433	71.2516		0.02344	0.07479		216.51	52385.2	217.93	309885		0.8192	0.07933	0.000301497	0.16819	0.02502		145.394	2441.31		0.07813	1.88531		10.1594	363	10.0594	328		23.4375	-3.29771		23.4375	-7.21464		11.7187	-9.07762		212.28	134386	135484	134064	134173	134831	134330	134342		212.78	96125.3	96317.1	95913.4
15.5962	71.2442		0.03516	0.10927		216.41	52612.5	217.83	309613		2.4576	0.28665	0	0.06225	0.13023		147.222	2435.74		0.11719	-1.71647		10.189	354	10.089	331		35.1562	-0.82578		35.1562	-7.24687		17.5781	-8.46116		212.18	135253	135632	134147	134258	134940	134424	134451		212.68	95660.6	96330.9	95912.8
15.5438	71.2248		0.04688	0.08129		216.31	51869.6	217.73	309564		4.096	0.68664	0	0.06441	0.24972		149.051	2389.76		0.15625	-2.16779		10.2187	363	10.1187	285		46.875	2.58203		46.875	-6.96551		23.4374	-8.47058		212.08	133965	135786	134230	134344	135051	134519	134563		212.58	95342.6	96347.2	95913.5
15.4926	71.1844		0.05859	0.08453		216.21	51391	217.63	309760		5.7344	0.88005	0.000100493	0.04935	0.26192		150.879	2349.43		0.19532	-2.99829		10.2484	352	10.1484	312		58.5938	3.18066		58.5938	-7.30967		29.2968	-8.47864		211.98	135471	135948	134313	134430	135163	134615	134679		212.48	94344.1	96366.3	95915
15.4444	71.1495		0.07031	0.08778		216.11	52182.6	217.53	309188		7.3728	0.96779	0.000200992	0.0386	0.68955		152.708	2287.99		0.23438	-2.71213		10.2781	348	10.1781	312		70.3125	3.15456		70.3125	-7.02831		35.1562	-8.48806		211.88	134047	136116	134396	134515	135276	134712	134801		212.38	96801.7	96391.3	95919.2
15.402	71.1223		0.08203	0.0598		216.01	52019.6	217.43	309510		9.0112	0.99036	0.000200992	0.03001	0.79298		154.534	2252.49		0.27345	1.23009		10.3077	368	10.2077	321		82.0312	2.81567		82.0312	-5.4976		41.0155	-8.49612		211.78	134531	136293	134479	134601	135392	134809	134928		212.28	95830.8	96415.4	95916.8
15.3724	71.0929		0.09375	0.06305		215.91	51715.1	217.33	309202		10.6496	1	0.000100493	0.01643	0.85514		156.36	2223.17		0.31251	2.51502		10.3374	384	10.2374	308		93.75	3.10152		93.75	-1.46817		46.8749	-7.88102		211.68	135885	136481	134562	134687	135509	134908	135063		212.18	95427.4	96452.3	95917.1
15.3252	71.0669		0.10547	0.03507		215.81	51678.7	217.23	308946		12.288	0.945	0.00060305	0.01214	0.90047		158.188	2224.46		0.35157	2.56843		10.3671	355	10.2671	329		105.469	3.07542		105.469	-0.25267		52.7342	-7.88908		211.58	134962	136680	134645	134773	135628	135007	135207		212.08	96051	96508.4	95918.4
15.2685	71.0384		0.11719	0.06954		215.71	51255.4	217.13	308972		13.9264	0.87197	0	0.01428	1		160.013	2203.03		0.39064	2.29141		10.3968	351	10.2968	294		117.188	3.04931		117.188	0.34228		58.5936	-8.52302		211.48	136356	136894	134728	134860	135748	135108	135362		211.98	95961.6	96594.8	95918
15.2	71.0143		0.12891	0.04156		215.61	52130.2	217.03	309448		15.5648	0.74834	0.000100493	0.01571	0.99022		161.841	2166.87		0.4297	2.42794		10.4264	359	10.3264	304		128.906	2.39763		128.906	-0.000229061		64.453	-8.21882		211.38	137171	137124	134811	134946	135872	135211	135529		211.88	95872.3	96735.8	95917.9
15.1188	71.0048		0.14063	0.07604		215.51	51958.2	216.93	309497		17.2032	0.62908	0	0.0429	0.92066		163.665	2146.81		0.46876	2.37316		10.4561	357	10.3561	320		140.625	-1.37516		140.625	-0.0308		70.3123	-8.5405		211.28	138256	137375	134894	135033	135997	135314	135713		211.78	96604.3	96967	95918
15.0442	70.9742		0.15234	0.07929		215.41	51419.8	216.83	309313		18.8416	0.47276	0.000100493	0.08595	0.79562		165.49	2175.17		0.50783	2.48441		10.4858	317	10.3858	300		152.344	-3.27541		152.344	0.25056		76.1717	-8.86217		211.18	138667	137650	134977	135119	136126	135420	135916		211.68	98098.2	97339	95916.2
14.964	70.9506		0.16406	-0.10485		215.31	51396.4	216.73	308909		20.48	0.31381	0	0.24824	0.49701		167.316	2193.47		0.54689	-1.05888		10.5155	362	10.4155	295		164.062	-3.61429		164.062	0.22163		82.031	-8.87024		211.08	139448	137953	135060	135206	136257	135527	136144		211.58	97791.8	97925.5	95910.4
14.8863	70.9308		0.17578	-0.85113		215.21	51133.2	216.63	308811		22.1184	0.16695	0	0.66593	0.22021		169.139	2195.23		0.58596	-2.96693		10.5451	326	10.4451	288		175.781	-3.32761		175.781	-0.12088		87.8904	-8.87965		210.98	138914	138290	135143	135293	136391	135636	136399		211.48	99021	98832.9	95905.4
14.8152	70.9098		0.1875	-1.50373		215.11	51005.2	216.53	309009		23.7568	0.08244	0	1	0.07387		170.965	2205.94		0.62502	-3.06049		10.5748	353	10.4748	283		187.5	-3.04178		187.5	0.16049		93.7498	-8.88772		210.88	141597	138666	135226	135380	136528	135748	136688		211.38	99939.1	100186	95897.2
14.7365	70.8905		0.19922	-1.93771		215.01	50451.6	216.43	308919		25.3952	0.04634	0	0.6109	0.01768		172.788	2230.87		0.66408	-2.83946		10.6045	350	10.5045	292		199.219	-3.6926		199.219	0.13156		99.6091	-8.58487		210.78	141759	139085	135309	135467	136669	135862	137014		211.28	101999	102138	95886.5
14.6394	70.8591		0.21094	-2.12184		214.91	51224.9	216.33	309447		27.0336	0.01888	0	0.45996	0.00504		174.61	2260.46		0.70315	0.21571		10.6342	372	10.5342	282		210.938	-3.40676		210.938	0.10264		105.469	-8.59294		210.68	140262	139548	135392	135555	136814	135978	137377		211.18	103929	104849	95870.3
14.5474	70.8407		0.22266	-2.14982		214.81	51313.6	216.23	309075		28.672	0.011	0	0.45847	0.000963742		176.435	2265.17		0.74221	2.06102		10.6638	329	10.5638	282		222.656	-2.80899		222.656	0.07206		111.328	-8.60235		210.58	140814	140048	135475	135643	136964	136098	137769		211.08	107605	108474	95849
14.4508	70.8216		0.23438	-2.14658		214.71	51127.3	216.13	308635		30.3104	0.00529	0	0.3808	0.00040124		178.256	2272.27		0.78127	1.92154		10.6935	318	10.5935	303		234.375	-0.33706		234.375	0.04314		117.187	-8.61042		210.48	141574	140566	135558	135730	137118	136222	138171		210.98	112798	113130	95817.9
14.3492	70.8028		0.24609	-2.14333		214.61	50952.1	216.03	308802		31.9488	0.00256	0	0.42734	0.000123955		180.078	2288.21		0.82034	1.76724		10.7232	340	10.6232	301		246.094	2.75882		246.094	0.01422		123.047	-8.93209		210.38	141810	141066	135641	135818	137277	136349	138545		210.88	117122	118860	95773
14.2463	70.7884		0.25781	-2.10885		214.51	50936.1	215.93	308744		33.5872	0.0015	0	0.44808	9.2935e-05		181.901	2335.8		0.8594	1.88149		10.7529	309	10.6529	289		257.812	2.73272		257.812	-0.01471		128.906	-8.6279		210.28	143334	141499	135724	135907	137442	136481	138842		210.78	124135	125611	95716.5
14.1376	70.7671		0.26953	-2.1056		214.41	50972.1	215.83	309327		35.2256	0.000734144	0	0.41869	4.22197e-05		183.722	2393.67		0.89847	2.22415		10.7825	321	10.6825	284		269.531	3.01856		269.531	0.2683		134.765	-8.63731		210.18	143323	141819	135807	135995	137613	136619	139013		210.68	131094	133185	95641.3
14.0308	70.7468		0.28125	-2.13358		214.31	50126.7	215.73	308735		36.864	0.000442347	0	0.41328	5.06678e-05		185.542	2409.41		0.93753	2.45741		10.8122	340	10.7122	285		281.25	3.30441		281.25	0.23938		140.625	-8.64537		210.08	141447	142003	135890	136084	137791	136762	139037		210.58	139292	141248	95547.4
13.9343	70.7227		0.29297	-2.13034		214.21	50657	215.63	308388		38.5024	0.000199888	0	0.40072	8.4409e-06		187.364	2410.2		0.97659	0.13665		10.8419	329	10.7419	290		292.969	3.27831		292.969	-0.10148		146.484	-8.65479		209.98	139811	142070	135973	136173	137976	136912	138928		210.48	147874	149328	95431.7
13.8323	70.7123		0.30469	-2.12709		214.11	50518.3	215.53	308456		40.1408	0.000113112	0	0.43697	1.12549e-05		189.184	2384.61		1.01566	-3.00401		10.8716	305	10.7716	299		304.688	2.93942		304.688	-3.87686		152.343	-8.66285		209.88	140492	142065	136056	136263	138171	137070	138731		210.38	156536	156857	95292.9
13.7156	70.6972		0.31641	-2.12384		214.01	50344	215.43	307585		41.7792	5.30689e-05	0	0.40515	8.4409e-06		191.003	2373.43		1.05472	-2.20522		10.9012	335	10.8012	259		316.406	3.2261		316.406	-6.09092		158.203	-8.67227		209.78	139461	142043	136139	136352	138374	137237	138497		210.28	162571	163234	95130.9
13.6108	70.6804		0.32813	-2.05813		213.91	50375.4	215.33	307985		43.4176	2.72304e-05	0	0.42068	0		192.825	2366.44		1.09378	-2.46891		10.9309	309	10.8309	285		328.125	2.57442		328.125	-6.43177		164.062	-8.68033		209.68	140693	142047	136222	136442	138588	137416	138267		210.18	167709	167903	94952.4
13.4967	70.6623		0.33984	-1.77381		213.81	50501.1	215.23	307218		45.056	2.07017e-05	0	0.41489	1.68832e-05		194.643	2384.57		1.13285	-0.38761		10.9606	329	10.8606	286		339.844	-1.51031		339.844	-6.77262		169.921	-9.00201		209.58	140695	142103	136305	136533	138813	137609	138063		210.08	172307	170429	94759.9
13.3794	70.6548		0.35156	-1.39579		213.71	51332.4	215.13	307606		46.6944	1.25935e-05	0	0.43252	8.4409e-06		196.461	2417.79		1.17191	2.46936		10.9903	322	10.8903	283		351.562	-3.09863		351.562	-6.80155		175.781	-9.01007		209.48	139422	142226	136388	136623	139052	137819	137896		209.98	171726	170562	94554.6
13.2825	70.638		0.36328	-0.76793		213.61	51657.9	215.03	307267		48.3328	0	0	0.42216	2.25127e-05		198.281	2460.41		1.21097	2.13528		11.02	343	10.92	256		363.281	-3.43751		363.281	-6.51689		181.64	-9.01949		209.38	141043	142423	136471	136714	139305	138051	137766		209.88	169799	168293	94350.4
13.169	70.6174		0.375	-0.14007		213.51	50478.5	214.93	307287		49.9712	3.32905e-05	0.000100493	0.40737	1.12549e-05		200.099	2534.47		1.25004	1.90294		11.0496	304	10.9496	257		375	-3.46361		375	-6.54582		187.5	-8.71529		209.28	141468	142700	136554	136806	139575	138311	137670		209.78	165392	163838	94150.8
13.0686	70.6097		0.38672	0.05056		213.41	50749	214.83	306502		51.6096	5.10442e-05	0	0.434	1.68834e-05		201.916	2614.8		1.2891	1.81947		11.0793	298	10.9793	262		386.719	-2.865		386.719	-6.88502		193.359	-8.72471		209.18	143401	143061	136637	136898	139864	138607	137603		209.68	158288	157611	93962.3
12.9655	70.5941		0.39844	0.05381		213.31	50264.8	214.73	307192		53.248	4.64464e-05	0	0.44699	0		203.733	2725.43		1.32817	1.793		11.109	304	11.009	264		398.438	-2.89194		398.438	-6.91394		199.218	-8.42052		209.08	142928	143516	136720	136991	140174	138950	137562		209.58	151275	150169	93792
12.8561	70.5736		0.41016	0.05706		213.21	50538	214.63	306770		54.8864	0.000102351	0	0.43919	2.53257e-05		205.552	2823.13		1.36723	2.01801		11.1387	271	11.0387	266		410.156	-3.22998		410.156	-6.94121		205.078	-8.42858		208.98	144261	144076	136803	137084	140509	139354	137540		209.48	142068	142119	93639.9
12.7634	70.5609		0.42188	0.06031		213.11	50997.1	214.53	306643		56.5248	0.000112606	0	0.46887	3.65863e-05		207.368	2903.2		1.40629	0.80397		11.1683	304	11.0683	271		421.875	-2.63221		421.875	-6.97014		210.937	-8.12574		208.88	145794	144759	136886	137177	140871	139834	137536		209.38	134175	134061	93511.8
12.6609	70.5474		0.43359	0.06356		213.01	51286.9	214.43	306540		58.1632	0.000171528	0	0.46144	1.96979e-05		209.184	2929.47		1.44536	-2.95923		11.198	340	11.098	299		433.594	0.15166		433.594	-6.99741		216.796	-8.44606		208.78	144723	145585	136969	137271	141266	140411	137545		209.28	124920	126499	93404.2
12.5567	70.5333		0.44531	0.0668		212.91	51329.1	214.33	306537		59.8016	0.000237224	0	0.40885	1.40691e-05		210.999	2945.2		1.48442	-3.05375		11.2277	315	11.1277	266		445.312	2.62366		445.312	-6.71275		222.656	-8.45547		208.68	147923	146579	137052	137366	141698	141107	137565		209.18	119532	119833	93320.8
12.4562	70.5193		0.45703	0.07005		212.81	51166.7	214.23	306574		61.44	0.000318174	0	0.47332	8.44073e-06		212.816	2961.99		1.52348	-3.06215		11.2574	302	11.1574	289		457.031	3.2223		457.031	-7.05361		228.515	-8.46354		208.58	150753	147769	137135	137462	142174	141944	137594		209.08	114397	114318	93251.4
12.3539	70.5121		0.46875	0.0733		212.71	52296.3	214.13	306432		63.0784	0.000453038	0.000100493	0.48695	2.53271e-05		214.631	2975.03		1.56255	-2.29103		11.287	295	11.187	276		468.75	2.88341		468.75	-6.14345		234.374	-8.47295		208.48	151750	149185	137218	137558	142703	142947	137632		208.98	112476	110102	93195.4
12.2419	70.4999		0.48047	0.10778		212.61	51995.9	214.03	306048		64.7168	0.000568137	0.000200992	0.50905	3.3773e-05		216.445	2965.93		1.60161	1.51507		11.3167	339	11.2167	275		480.469	2.85731		480.469	-3.04815		240.234	-8.79328		208.38	153830	150854	137301	137655	143294	144134	137675		208.88	107370	107246	93144.4
12.1192	70.4937		0.49219	0.0798		212.51	52140.9	213.93	306085		66.3552	0.000744202	0	0.51054	2.53274e-05		218.259	2998.09		1.64068	1.58182		11.3464	305	11.2464	254		492.188	3.14315		492.188	-0.2664		246.093	-8.80269		208.28	155574	152804	137384	137753	143961	145519	137724		208.78	106340	105782	93106.8
12.0015	70.4787		0.50391	0.08304		212.41	52763.8	213.83	305995		67.9936	0.00101	0.000200992	0.5337	3.3773e-05		220.075	3111.56		1.67974	1.67669		11.3761	289	11.2761	273		503.906	2.80426		503.906	0.01826		251.952	-8.4985		208.18	157040	155052	137467	137852	144723	147103	137776		208.68	106390	105720	93071.8
11.8908	70.4722		0.51563	0.05506		212.31	53675.5	213.73	306124		69.632	0.00134	0.000200992	0.61012	9.2935e-05		221.888	3260.14		1.7188	1.63264		11.4057	385	11.3057	278		515.625	2.77816		515.625	0.30293		257.812	-7.88204		208.08	160735	157605	137550	137952	145602	148869	137833		208.58	106346	107098	93036.5
11.7816	70.459		0.52734	0.08954		212.21	54574.7	213.63	306014		71.2704	0.00189	0.000804116	0.60701	0.000123955		223.701	3413.57		1.75787	1.78527		11.4354	314	11.3354	260		527.344	1.50258		527.344	-0.03793		263.671	-7.89146		207.98	163050	160450	137633	138053	146631	150772	137893		208.48	109103	109990	93001.3
11.6761	70.4373		0.53906	0.09279		212.11	54255.9	213.53	305488		72.9088	0.00265	0.00111	0.68857	0.000166289		225.514	3636.51		1.79693	1.83316		11.4651	289	11.3651	256		539.062	-1.64631		539.062	0.24838		269.531	-5.40145		207.88	164652	163536	137716	138156	147850	152724	137956		208.38	112838	114483	92958.7
11.5775	70.4359		0.55078	0.1585		212.01	55956.8	213.43	306059		74.5472	0.00414	0.00443	0.64777	0.000338847		227.326	3862.04		1.83599	1.37238		11.4948	299	11.3948	261		550.781	-3.23379		550.781	0.21946		275.39	-3.53596		207.78	166048	166772	137799	138260	149312	154578	138020		208.28	119672	120665	92906.1
11.4612	70.4219		0.5625	-0.11933		211.91	58443.3	213.33	306356		76.1856	0.00723	0.00846	0.68933	0.000860383		229.138	4020.69		1.87506	-2.39639		11.5244	311	11.4244	268		562.5	-3.26073		562.5	0.19218		281.249	-1.67047		207.68	169646	170017	137882	138365	151083	156130	138087		208.18	125652	128566	92835.2
11.3566	70.4129		0.57422	-0.83438		211.81	59055	213.23	305697		77.824	0.01333	0.01778	0.70524	0.00194		230.952	4027.6		1.91412	-2.9943		11.5541	292	11.4541	243		574.219	-2.97405		574.219	-0.14703		287.109	-0.74311		207.58	171910	173122	137965	138472	153240	157151	138155		208.08	133868	138128	92748.4
11.2438	70.4006		0.58594	-1.48698		211.71	61627.4	213.13	305830		79.4624	0.03072	0.0408	0.7059	0.00392		232.763	3957.71		1.95318	-3.0206		11.5838	311	11.4838	277		585.938	-3.62572		585.938	0.13764		292.968	-0.75117		207.48	174405	176000	138048	138581	155876	157464	138225		207.98	145738	149139	92639.6
11.1309	70.3897		0.59766	-1.8585		211.61	65555.7	213.03	305199		81.1008	0.05141	0.07578	0.78662	0.00786		234.574	3816.96		1.99225	-2.04706		11.6135	305	11.5135	282		597.656	-3.33904		597.656	0.11036		298.827	0.1762		207.38	177932	178703	138131	138692	159090	157019	138296		207.88	158098	161196	92499.1
11.029	70.3819		0.60938	-1.98017		211.51	69882.9	212.93	305829		82.7392	0.08186	0.13939	0.77594	0.01285		236.384	3706.03		2.03131	1.7698		11.6431	299	11.5431	270		609.375	-3.0532		609.375	0.08309		304.687	-0.14548		207.28	180019	181444	138214	138805	162989	155925	138369		207.78	171099	173711	92325.5
10.9176	70.3618		0.62109	-2.00815		211.41	75999.9	212.83	306241		84.3776	0.12242	0.243	0.82796	0.01966		238.194	3621.94		2.07038	2.14817		11.6728	293	11.5728	239		621.094	-1.83071		621.094	0.05582		310.546	0.15872		207.18	184266	184532	138297	138920	167671	154391	138442		207.68	184305	185898	92117.1
10.8128	70.3433		0.63281	-1.97368		211.31	82304.1	212.73	306210		86.016	0.22274	0.35042	0.81649	0.02797		240.004	3589		2.10944	1.98426		11.7025	320	11.6025	266		632.812	1.57793		632.812	0.02854		316.406	-0.16296		207.08	190122	188271	138380	139038	173215	152643	138516		207.58	195300	196813	91873.1
10.7127	70.338		0.64453	-2.00166		211.21	90134.3	212.63	306217		87.6544	0.28348	0.49011	0.82264	0.0372		241.816	3579.76		2.1485	1.90114		11.7322	284	11.6322	261		644.531	2.80046		644.531	0.00127		322.265	-0.16967		206.98	192489	192880	138463	139159	179658	150862	138591		207.48	204810	205444	91599.4
10.5967	70.3315		0.65625	-1.99841		211.11	99262.7	212.53	306381		89.2928	0.3516	0.6599	0.74018	0.04533		243.625	3606.83		2.18757	2.6271		11.7619	346	11.6619	246		656.25	3.0863		656.25	-0.02601		328.124	0.13318		206.88	194829	198431	138546	139284	186947	149172	138667		207.38	211654	210840	91299.8
10.4862	70.3177		0.66797	-1.96393		211.01	107027	212.43	307636		90.9312	0.42733	0.83298	0.64879	0.05311		245.434	3661.91		2.22663	2.38203		11.7915	298	11.6915	277		667.969	3.0602		667.969	-0.36522		333.984	0.12376		206.78	203776	204792	138629	139412	194884	147641	138743		207.28	213371	212348	90981.3
10.3815	70.3075		0.67969	-1.96068		210.91	114534	212.33	308516		92.5696	0.50413	0.97922	0.62376	0.05941		247.242	3751.11		2.26569	2.2342		11.8212	300	11.7212	260		679.688	2.72131		679.688	-0.08055		339.843	0.1157		206.68	207653	211551	138712	139545	203022	146302	138820		207.18	213518	209829	90657.4
10.2831	70.2826		0.69141	-1.95743		210.81	120361	212.23	310514		94.208	0.54017	0.9846	0.49719	0.0673		249.05	3823.03		2.30476	-2.08985		11.8509	284	11.7509	255		691.406	3.00715		691.406	-3.54236		345.702	-0.20463		206.58	212177	217948	138796	139682	210592	145164	138897		207.08	208023	203699	90332.3
10.1973	70.2733		0.70313	-2.04788		210.71	124556	212.13	312021		95.8464	0.53206	0.88396	0.34409	0.05823		250.858	3850.79		2.34382	-3.07467		11.8806	300	11.7806	278		703.125	2.98105		703.125	-7.00413		351.562	-0.2127		206.48	218825	222910	138878	139825	216527	144218	138975		206.98	197234	194809	90020.9
10.0925	70.2598		0.71484	-2.07586		210.61	126352	212.03	314578		97.4848	0.56361	0.83408	0.27666	0.05289		252.665	3846.01		2.38289	-3.05673		11.9102	306	11.8102	249		714.844	2.95495		714.844	-7.34499		357.421	-0.22076		206.38	223420	225302	138962	139974	219709	143450	139053		206.88	185986	184188	89737.2
9.99021	70.261		0.72656	-1.97892		210.51	125003	211.93	318719		99.1232	0.57812	0.79334	0.20816	0.04763		254.472	3778.9		2.42195	-2.9167		11.9399	309	11.8399	248		726.562	1.99132		726.562	-7.06033		363.28	-0.23018		206.28	225944	224402	139044	140131	219436	142838	139132		206.78	174595	172826	89482.5
9.88479	70.253		0.73828	-1.75706		210.41	122013	211.83	323687		100.762	0.58639	0.76901	0.14295	0.04307		256.278	3658.49		2.46101	0.24641		11.9696	297	11.8696	266		738.281	-0.84481		738.281	-7.0876		369.14	0.07267		206.18	225632	220272	139128	140295	215791	142358	139210		206.68	165003	161566	89257.2
9.77505	70.2395		0.75	-1.37904		210.31	115969	211.73	332248		102.4	0.58481	0.752	0.11404	0.04215		258.085	3477.84		2.50008	1.59742		11.9993	298	11.8993	277		750	-2.74507		750	-6.80295		374.999	0.06326		206.08	219555	213717	139210	140469	209601	141989	139290		206.58	151502	151037	89056.8
9.67232	70.2387		0.76172	-0.81364		210.21	109330	211.63	341442		104.038	0.58022	0.73003	0.08744	0.03663		259.891	3295.77		2.53914	1.64552		12.0289	302	11.9289	281		761.719	-3.70783		761.719	-6.83022		380.858	-0.25572		205.98	212711	205856	139294	140656	202005	141707	139369		206.48	140761	141638	88891.6
9.55621	70.2329		0.77344	-0.18578		210.11	101741	211.53	353404		105.677	0.58571	0.72176	0.09101	0.03428		261.698	3098.8		2.5782	1.90792		12.0586	313	11.9586	265		773.438	-3.42199		773.438	-6.8575		386.718	0.04713		205.88	201004	197696	139376	140857	194024	141496	139448		206.38	132356	133519	88754.3
9.43998	70.2296		0.78516	0.12977		210.01	94587.3	211.43	366638		107.315	0.57805	0.7125	0.06873	0.03354		263.503	2908.17		2.61727	2.07468		12.0883	311	11.9883	261		785.156	-2.82422		785.156	-6.88477		392.577	-0.2732		205.78	190959	189925	139460	141079	186356	141339	139528		206.28	124234	126630	88638.9
9.34928	70.2085		0.79688	0.10179		209.91	87840.3	211.33	382378		108.954	0.58307	0.72973	0.06944	0.02389		265.308	2694.29		2.65633	2.15564		12.118	286	12.018	271		796.875	-1.91366		796.875	-6.60011		398.437	0.34192		205.68	180892	182927	139542	141330	179391	141225	139608		206.18	119889	120809	88544.7
9.25622	70.1992		0.80859	0.10504		209.81	82177.1	211.23	398311		110.592	0.5911	0.72675	0.06944	0.02322		267.113	2499.06		2.6954	2.36558		12.1476	286	12.0476	265		808.594	-2.87642		808.594	-6.62739		404.296	0.02158		205.58	170959	176874	139626	141624	173295	141143	139689		206.08	116334	115855	88461.8
9.17144	70.1905		0.82031	0.13952		209.71	76781	211.13	414052		112.23	0.59651	0.7405	0.04577	0.02224		268.917	2335.41		2.73446	-0.48711		12.1773	295	12.0773	231		820.313	-2.27865		820.313	-6.96824		410.155	0.01217		205.48	168153	171808	139708	141985	168093	141086	139769		205.98	111464	111609	88388
9.07126	70.1843		0.83203	0.11153		209.61	73132.1	211.03	429376		113.869	0.58535	0.72366	0.04792	0.02067		270.721	2189.83		2.77352	-3.19093		12.207	307	12.107	270		832.031	1.44193		832.031	-6.68358		416.015	0.0041		205.38	164656	167716	139792	142449	163742	141050	139850		205.88	108746	107968	88327
8.97551	70.1753		0.84375	0.08355		209.51	72760.6	210.93	437248		115.507	0.57095	0.71854	0.04434	0.0196		272.524	2055.1		2.81259	-3.13927		12.2367	259	12.1367	254		843.75	2.6653		843.75	-7.02443		421.874	-0.00531		205.28	163161	164565	139875	143075	160155	141029	139930		205.78	105042	104850	88272.9
8.8741	70.1695		0.85547	0.0868		209.41	70735.3	210.83	441585		117.146	0.55922	0.7227	0.04004	0.01848		274.327	1954.56		2.85165	-3.01746		12.2663	305	12.1663	296		855.469	2.95114		855.469	-6.73978		427.733	-0.01338		205.18	162936	162338	139958	143949	157230	141021	140011		205.68	101326	102199	88228.6
8.77848	70.1543		0.86719	0.09005		209.31	70178.5	210.73	443908		118.784	0.55323	0.73851	0.03932	0.01788		276.13	1891.64		2.89071	0.04711		12.296	296	12.196	242		867.188	2.9242		867.188	-6.1432		433.593	-0.02144		205.08	165132	161052	140041	145194	154865	141023	140092		205.58	99182.1	99964.1	88193.9
8.68294	70.1559		0.87891	0.0933		209.21	69762.9	210.63	436483		120.422	0.5518	0.71265	0.03073	0.01689		277.932	1831.36		2.92978	2.30333		12.3257	326	12.2257	273		878.906	2.8981		878.906	-2.42405		439.452	-0.03086		204.98	164451	160769	140124	146974	152958	141034	140173		205.48	97725.1	98096.1	88164.8
8.57368	70.15		0.89063	0.06531		209.11	71833.7	210.53	425884		122.061	0.53921	0.73299	0.02144	0.01604		279.734	1772.54		2.96884	2.04411		12.3554	281	12.2554	286		890.625	2.872		890.625	-0.26779		445.311	-0.03892		204.88	168213	161607	140207	149498	151421	141053	140254		205.38	95699.7	96557.7	88139.5
8.47832	70.147		0.90234	0.03733		209.01	73911.8	210.43	413031		123.699	0.53666	0.73213	0.03431	0.0153		281.536	1726.71		3.0079	2.1208		12.385	301	12.285	277		902.344	2.84589		902.344	0.01687		451.171	-0.04698		204.78	171947	163731	140290	153007	150178	141079	140336		205.28	95437.4	95319.3	88119.5
8.389	70.1504		0.91406	0.04058		208.91	77947.8	210.33	395822		125.338	0.52821	0.73166	0.02715	0.01482		283.337	1722.39		3.04697	2.10827		12.4147	267	12.3147	274		914.062	2.81895		914.062	-0.01205		457.03	0.25587		204.68	177463	167335	140373	157759	149167	141110	140417		205.18	94558.3	94349.5	88100.1
8.28672	70.1499		0.92578	0.04383		208.81	83562.5	210.23	380180		126.976	0.53692	0.7423	0.01714	0.0145		285.138	1724.11		3.08603	2.02224		12.4444	272	12.3444	230		925.781	0.91948		925.781	-0.03933		462.889	-0.06447		204.58	182321	172602	140456	163988	148337	141146	140498		205.08	95147.3	93626.4	88083.1
8.19744	70.1495		0.9375	0.07831		208.71	91571	210.13	364856		128.614	0.53473	0.74314	0.02072	0.01387		286.939	1708.17		3.1251	2.06481		12.4741	249	12.3741	278		937.5	-2.54219		937.5	-0.06825		468.749	-0.07253		204.48	187688	179665	140539	171866	147649	141186	140580		204.98	93169.3	93125.8	88064.4
8.08932	70.1474		0.94922	0.08155		208.61	100236	210.03	351168		130.253	0.51911	0.75133	0.025	0.01308		288.739	1685.64		3.16416	0.48799		12.5037	292	12.4037	256		949.219	-3.50494		949.219	-0.09717		474.608	0.23032		204.38	194547	188534	140622	181433	147075	141230	140662		204.88	94063.8	92839.4	88050.9
7.9988	70.1416		0.96094	0.02234		208.51	112055	209.93	339985		131.891	0.52671	0.76871	0.0243	0.01296		290.539	1675.19		3.20322	-2.9088		12.5334	272	12.4334	250		960.938	-3.53104		960.938	0.18749		480.468	-0.09001		204.28	203033	199057	140705	192561	146590	141277	140743		204.78	93698.1	92751.1	88034.9
7.91838	70.1329		0.97266	-0.56779		208.41	124919	209.83	333055		133.53	0.52915	0.75514	0.01643	0.01176		292.339	1656.96		3.24229	-3.10849		12.5631	280	12.4631	229		972.656	-3.55799		972.656	-0.15337		486.327	-0.09672		204.18	211941	210860	140788	204892	146178	141328	140825		204.68	93913.9	92862.5	88020
7.83553	70.1348		0.98438	-1.28285		208.31	138184	209.73	326927		135.168	0.5072	0.75089	0.02	0.01096		294.138	1652.56		3.28135	-3.06916		12.5928	301	12.4928	268								492.186	0.20478		204.08	221143	223332	140871	217830	145827	141381	140907		204.58	94139.7	93176.7	88004.4
7.74735	70.1288		0.99609	-1.77929		208.21	149638	209.63	322122		136.806	0.51536	0.77411	0.02072	0.01062		295.935	1646.84		3.32041	-1.07038		12.6225	260	12.5225	235								498.046	0.19671		203.98	227721	235636	140954	230546	145526	141436	140989		204.48	94663.1	93702.3	87988.1
7.64623	70.1239		1.00781	-2.05712		208.11	160893	209.53	319390		138.445	0.51781	0.77447	0.01142	0.01037		297.733	1660.76		3.35948	2.03259		12.6521	294	12.5521	258								503.905	-0.12227		203.88	236862	246735	141037	242013	145268	141494	141070		204.38	95711.2	94447.1	87970.5
7.55625	70.124		1.01953	-2.11633		208.01	170430	209.43	319357		140.083	0.51242	0.78172	0.00928	0.00926		299.531	1659.83		3.39854	1.6586		12.6818	291	12.5818	260								509.764	0.17923		203.78	248551	255492	141120	251100	145046	141553	141152		204.28	96615.6	95413.8	87950
7.47788	70.1245		1.03125	-2.11308		207.91	173812	209.33	320167		141.722	0.51463	0.79471	0.01785	0.00904		301.329	1674.53		3.43761	1.73124		12.7115	306	12.6115	269								515.624	-0.13975		203.68	257377	260827	141203	256731	144856	141614	141234		204.18	97557.7	96596.2	87927.1
7.3851	70.124		1.04297	-2.0786		207.81	170814	209.23	324268		143.36	0.51303	0.79503	0.01142	0.0088		303.127	1662.81		3.47667	1.97118		12.7412	302	12.6412	266								521.483	-0.14781		203.58	264066	261975	141286	258146	144692	141677	141317		204.08	98926.3	97970.8	87901.6
7.2978	70.1218		1.05469	-2.13782		207.71	168113	209.13	330063		144.998	0.52476	0.80254	0.01	0.00815		304.924	1660.26		3.51573	2.04978		12.7708	293	12.6708	247								527.342	0.15369		203.48	268018	258737	141369	255150	144553	141742	141399		203.98	99542.2	99490.8	87872.4
7.21101	70.118		1.06641	-2.1658		207.61	161911	209.03	339524		146.637	0.5091	0.7946	0.00571	0.00742		306.721	1631.19		3.5548	2.04117		12.8005	288	12.7005	230								533.202	-0.16529		203.38	264260	251555	141452	248188	144434	141807	141481		203.88	101211	101082	87841.5
7.13418	70.1105		1.07813	-2.16255		207.51	151553	208.93	351861		148.275	0.52894	0.80512	0.00928	0.00744		308.517	1579.91		3.59386	0.64917		12.8302	310	12.7302	270								539.061	-0.17335		203.28	252510	241344	141535	238178	144334	141874	141563		203.78	102559	102628	87806.1
7.06636	70.1106		1.08984	-2.1593		207.41	140641	208.83	368221		149.914	0.52797	0.8198	0.01142	0.00729		310.313	1512.69		3.63292	-2.97493		12.8599	263	12.7599	268								544.92	0.1295		203.18	233826	229226	141618	226243	144249	141942	141645		203.68	105391	103975	87767.1
6.98114	70.1137		1.10156	-2.15605		207.31	129271	208.73	388127		151.552	0.51491	0.81888	0.00785	0.00687		312.109	1483.1		3.67199	-3.08874		12.8895	259	12.7895	240								550.78	0.12008		203.08	210192	216307	141701	213492	144179	142011	141728		203.58	104929	104937	87720.4
6.89241	70.1028		1.11328	-2.12158		207.21	119447	208.63	411325		153.19	0.5231	0.83475	0.00357	0.00676		313.902	1467.33		3.71105	-3.11788		12.9192	275	12.8192	256								556.639	0.11202		202.98	189304	203536	141784	200874	144122	142080	141810		203.48	105027	105352	87674.9
6.81841	70.1003		1.125	-2.11833		207.11	112366	208.53	434735		154.829	0.5174	0.85429	0.00286	0.00602		315.697	1435.47		3.75012	-2.19191		12.9489	255	12.8489	273								562.499	0.41622		202.88	174130	191654	141867	189135	144077	142151	141892		203.38	107026	105123	87629
6.73182	70.1033		1.13672	-1.80277		207.01	105630	208.43	460295		156.467	0.50555	0.84312	0.00643	0.00573		317.492	1392.66		3.78918	1.63232		12.9786	275	12.8786	281								568.358	0.09454		202.78	162384	181156	141950	178767	144041	142222	141974		203.28	105612	104270	87577.7
6.65191	70.0948		1.14844	-1.48722		206.91	100742	208.33	482052		158.106	0.51584	0.84218	0.00928	0.00523		319.286	1364.77		3.82824	2.06312		13.0082	253	12.9082	261								574.217	0.08647		202.68	155094	172304	142033	170036	144015	142294	142057		203.18	103177	102933	87529.9
6.57908	70.084		1.16016	-1.04674		206.81	97501.2	208.23	497971		159.744	0.52373	0.82789	0.01214	0.00498		321.08	1342.89		3.86731	2.21596		13.0379	240	12.9379	259								580.077	0.39068		202.58	152033	165155	142116	162999	143997	142367	142139		203.08	100606	101297	87488.5
6.50659	70.0869		1.17188	-0.35642		206.71	95651.8	208.13	509450		161.382	0.5097	0.86799	0.00214	0.00476		322.874	1334.86		3.90637	2.24404		13.0676	269	12.9676	245								585.936	0.06899		202.48	149563	159603	142199	157551	143986	142440	142222		202.98	97737.3	99533.5	87453.8
6.42738	70.0834		1.18359	0.08406		206.61	95444.1	208.03	512843		163.021	0.51371	0.85119	0.005	0.00441		324.667	1333.94		3.94543	2.18944		13.0973	270	12.9973	260								591.795	0.06093		202.38	147203	155449	142282	153494	143983	142514	142304		202.88	95066.7	97781.4	87426.6
6.342	70.0891		1.19531	0.08731		206.51	95128.3	207.93	506330		164.659	0.52369	0.8728	0.00428	0.00419		326.458	1325.9		3.9845	2.27324		13.1269	263	13.0269	293								597.655	0.05286		202.28	145427	152441	142365	150575	143985	142588	142386		202.78	93016.7	96135	87406.4
6.26527	70.0885		1.20703	0.05932		206.41	96168.1	207.83	492153		166.298	0.52441	0.90213	0.00857	0.00416		328.251	1300.21		4.02356	2.14718		13.1566	271	13.0566	298								603.514	0.0448		202.18	144840	150324	142448	148542	143993	142663	142469		202.68	92321.9	94652.9	87391.6
6.20559	70.0761		1.21875	0.06257		206.31	97231.7	207.73	470864		167.936	0.51359	0.8974	0.00357	0.00365		330.043	1295.53		4.06262	-2.35422		13.1863	272	13.0863	290								609.374	0.03538		202.08	146485	148868	142531	147165	144006	142738	142551		202.58	91258.2	93363.4	87378.5
6.14975	70.067		1.23047	0.03459		206.21	100054	207.63	447718		169.574	0.52406	0.89502	0.005	0.00376		331.835	1308.24		4.10169	-3.09806		13.216	260	13.116	332								615.233	0.65186		201.98	144772	147882	142614	146252	144023	142814	142634		202.48	91565.9	92277.1	87368.2
6.09821	70.0627		1.24219	0.06907		206.11	104678	207.53	423218		171.213	0.52437	0.89861	0.00214	0.00335		333.626	1303.7		4.14075	-2.9636		13.2456	251	13.1456	344								621.092	-0.29165		201.88	143553	147217	142697	145656	144045	142890	142716		202.38	90485.3	91383.9	87357.1
6.03874	70.0704		1.25391	0.07232		206.01	108331	207.43	399930		172.851	0.51177	0.90568	0.00357	0.00309		335.415	1294.1		4.17982	-2.50945		13.2753	251	13.1753	307								626.952	0.00984		201.78	144485	146766	142780	145269	144071	142967	142799		202.28	90101.3	90669.4	87348.9
5.9676	70.0732		1.26563	0.04433		205.91	114135	207.33	378469		174.49	0.52799	0.90746	0.00071367	0.00319		337.206	1290.21		4.21888	1.80778		13.305	270	13.205	301								632.811	0.31404		201.68	143736	146454	142863	145018	144100	143043	142882		202.18	90497.2	90107.6	87341.6
5.89918	70.0645		1.27734	0.04758		205.81	122720	207.23	360484		176.128	0.52007	0.88528	0.005	0.00287		338.997	1294.49		4.25794	2.48121		13.3347	235	13.2347	323								638.67	-0.00629		201.58	142886	146233	142946	144854	144133	143120	142964		202.08	89301.7	89669.8	87333.2
5.83066	70.0658		1.28906	0.05083		205.71	131505	207.13	346199		177.766	0.52817	0.8949	0.00071367	0.00283		340.787	1294.77		4.29701	2.18188		13.3644	229	13.2644	330								644.53	-0.01435		201.48	143991	146071	143029	144745	144168	143198	143047		201.98	88778.5	89334.2	87328
5.76547	70.0725		1.30078	0.08531		205.61	142396	207.03	335704		179.405	0.52857	0.93533	0.00214	0.00254		342.575	1293.23		4.33607	2.65413		13.394	270	13.294	342								650.389	-0.02242		201.38	143878	145948	143112	144673	144206	143275	143129		201.88	89024.7	89076.2	87324.2
5.69347	70.0715		1.3125	0.05733		205.51	152919	206.93	328279		181.043	0.51937	0.92655	0.00285	0.00238		344.364	1289.83		4.37513	2.59456		13.4237	282	13.3237	360								656.248	0.28043		201.28	144316	145854	143195	144626	144247	143353	143212		201.78	88875.1	88874.3	87319.7
5.62665	70.0697		1.32422	0.02934		205.41	162836	206.83	321037		182.682	0.52662	0.93664	0.00143	0.00241		346.153	1276		4.4142	2.28544		13.4534	242	13.3534	352								662.108	-0.03855		201.18	144853	145780	143278	144597	144290	143431	143294		201.68	89402.5	88714.6	87315.6
5.57193	70.0698		1.33594	0.03259		205.31	168618	206.73	317510		184.32	0.51597	0.92799	0.00285	0.00212		347.942	1270.77		4.45326	2.31853		13.4831	243	13.3831	395								667.967	-0.04796		201.08	144979	145722	143361	144582	144336	143510	143377		201.58	88874.9	88583.7	87310
5.51098	70.0716		1.34766	0.06707		205.21	168321	206.63	314151		185.958	0.5308	0.9423	0.00143	0.00216		349.729	1252.13		4.49233	-2.01456		13.5127	295	13.4127	425								673.827	0.25489		200.98	144941	145678	143444	144578	144383	143588	143460		201.48	87922	88476.2	87305.9
5.45871	70.0632		1.35938	-0.02337		205.11	161994	206.53	311343		187.597	0.53367	0.9309	0.00071367	0.00188		351.517	1244.24		4.53139	-3.01917		13.5424	252	13.4424	377								679.686	0.24682		200.88	143969	145644	143527	144583	144433	143667	143542		201.38	89686.8	88387.4	87304.3
5.3965	70.0687		1.37109	-0.7072		205.01	147994	206.43	310946		189.235	0.52412	0.93421	0.000713713	0.00197		353.304	1246.91		4.57045	-3.03934		13.5721	259	13.4721	434								685.545	0.23876		200.78	144373	145621	143610	144596	144484	143746	143625		201.28	89640.4	88306	87297.9
5.3354	70.0711		1.38281	-1.35979		204.91	130155	206.33	309323		190.874	0.532	0.96622	0.00357	0.00174		355.092	1245.94		4.60952	-3.09111		13.6018	271	13.5018	414								691.404	-0.08157		200.68	145509	145606	143693	144615	144537	143825	143708		201.18	88945.2	88234	87291.8
5.2774	70.0782		1.39453	-1.88746		204.81	112877	206.23	309626		192.512	0.51963	0.95615	0.00143	0.00181		356.877	1227.3		4.64858	0.12175		13.6314	232	13.5314	461								697.264	0.22128		200.58	144721	145598	143776	144640	144591	143904	143791		201.08	88804.8	88171.3	87287.4
5.2085	70.0825		1.40625	-2.10283		204.71	98363	206.13	309837		194.15	0.53595	0.93842	0.00285	0.00175		358.663	1217.47		4.68764	2.16933		13.6611	225	13.5611	413								703.123	-0.0977		200.48	145743	145598	143859	144671	144647	143984	143873		200.98	89586.4	88115.1	87283.4
5.15344	70.0882		1.41797	-2.13081		204.61	87832.2	206.03	310280		195.789	0.53071	0.96449	0.00285	0.00156		360.45	1211.04		4.72671	2.18941		13.6908	258	13.5908	452								708.983	-0.10576		200.38	143930	145604	143942	144706	144704	144063	143956		200.88	90067	88061.8	87277.3
5.10151	70.0843		1.42969	-2.1588		204.51	79569.2	205.93	311657		197.427	0.52809	0.93644	0.00285	0.00144		362.234	1194.26		4.76577	2.28505		13.7205	248	13.6205	412								714.842	0.19574		200.28	145612	145614	144025	144745	144762	144143	144039		200.78	89958.1	88011.6	87269.9
5.04521	70.0807		1.44141	-2.15555		204.41	74973.3	205.83	313461		199.066	0.53773	0.94835	0.00214	0.00158		364.019	1180.24		4.80484	2.05273		13.7501	266	13.6501	485								720.701	-0.12324		200.18	145645	145630	144108	144788	144822	144223	144122		200.68	88990.8	87965.4	87262.8
5.00972	70.0789		1.45313	-2.18353		204.31	71272.9	205.73	314480		200.704	0.52402	0.95917	0.00143	0.00141		365.805	1176.5		4.8439	2.01768		13.7798	243	13.6798	513								726.561	0.17961		200.08	145365	145651	144191	144834	144882	144303	144204		200.58	89512.8	87925.1	87258.2
4.97048	70.0712		1.46484	-2.18028		204.21	70367.1	205.63	318017		202.342	0.53106	0.94827	0.00214	0.00138		367.59	1159.66		4.88296	2.26125		13.8095	242	13.7095	514								732.42	0.17154		199.98	146430	145675	144274	144883	144944	144383	144287		200.48	88687.6	87886.2	87252.2
4.92209	70.0803		1.47656	-2.17703		204.11	69395	205.53	321102		203.981	0.5316	0.9496	0.00143	0.00132		369.372	1135.6		4.92203	-0.34562		13.8392	236	13.7392	479								738.279	0.16213		199.88	145769	145703	144357	144935	145007	144463	144370		200.38	88301.9	87852.2	87248.4
4.86877	70.0718		1.48828	-2.17378		204.01	69625.5	205.43	324614		205.619	0.51976	0.94781	0.00214	0.00115		371.156	1119.07		4.96109	-3.10375		13.8688	220	13.7688	476								744.139	0.15406		199.78	145387	145735	144440	144989	145070	144543	144452		200.28	88680.5	87821.4	87245.6
4.82076	70.0672		1.5	-2.20177		203.91	71026.5	205.33	326788		207.258	0.51655	0.9541	0.00214	0.00122		372.938	1108.83		5.00015	-3.02898		13.8985	236	13.7985	501								749.998	0.146		199.68	144938	145769	144523	145045	145135	144624	144535		200.18	90061.8	87791.7	87241.9
4.77699	70.058		1.51172	-2.16729		203.81	72505.9	205.23	327815		208.896	0.5253	0.94942	0.00071367	0.00119		374.722	1097.31		5.03922	-2.90855		13.9282	215	13.8282	495								755.857	0.13793		199.58	144606	145807	144606	145103	145200	144704	144618		200.08	88530.5	87760.2	87234.4
4.72847	70.0694		1.52344	-2.13281		203.71	75234.2	205.13	326831		210.534	0.51411	0.93454	0.00071367	0.00122		376.505	1092.31		5.07828	-0.24858		13.9579	229	13.8579	516								761.717	0.12852											199.98	89202.8	87734.5	87231
4.67377	70.0784		1.53516	-1.97341		203.61	78868.2	205.03	323653		212.173	0.5175	0.9705	0.00071367	0.00102		378.286	1079.73		5.11734	2.37075		13.9875	255	13.8875	513								767.576	0.12045											199.88	89422.8	87708.4	87225.7
4.62268	70.0742		1.54688	-1.62662		203.51	83314.7	204.93	319154		213.811	0.52447	0.95274	0.00214	0.00103		380.069	1056.2		5.15641	2.40598		14.0172	253	13.9172	550								773.436	0.11239											199.78	88617.2	87683.1	87219.9
4.58539	70.0769		1.55859	-1.21738		203.41	88542	204.83	312686		215.45	0.52368	0.96654	0.00071367	0.000960859		381.851	1037.04		5.19547	2.14832		14.0469	187	13.9469	550								779.295	-0.51884											199.68	88384.6	87661.2	87216.2
4.53938	70.0799		1.57031	-0.55829		203.31	95252.1	204.73	308354		217.088	0.52082	0.96984	0.00071367	0.000986728		383.631	1034.34		5.23454	2.09598		14.0766	246	13.9766	526								785.154	-0.52826											199.58	88462.6	87641	87213.1
4.50305	70.0747		1.58203	-0.02412		203.21	105126	204.63	304648		218.726	0.52142	0.94852	0.000713713	0.00101		385.412	1038.79		5.2736	1.85317		14.1062	229	14.0062	548								791.014	-2.09762											199.48	87810.7	87621.7	87209.8
4.46264	70.0705		1.59375	0.04159		203.11	117366	204.53	301646		220.365	0.5224	0.98542	0.00071367	0.000989603		387.191	1035.09		5.31266	2.01089		14.1359	229	14.0359	533								796.873	-4.91737											199.38	88435.4	87605	87208.2
4.43882	70.0628		1.60547	0.04484		203.01	133533	204.43	299649		222.003	0.51697	0.95859	0	0.000840323		388.972	1017.27		5.35173	0.50695		14.1656	247	14.0656	540								802.732	-6.17447											199.28	88007.7	87587.6	87205
4.40659	70.0623		1.61719	0.04809		202.91	155058	204.33	298059		223.642	0.52644	1	0.00143	0.000972362		390.753	1012.53		5.39079	-2.87704		14.1953	213	14.0953	512								808.592	-6.80705											199.18	88771.5	87572	87202.9
4.36358	70.0614		1.62891	0.08257		202.81	176099	204.23	297032		225.28	0.5272	0.96354	0.00357	0.000883368		392.531	1021		5.42985	-3.00883		14.225	210	14.125	548								814.451	-7.12872											199.08	87324.1	87555.2	87198.7
4.33341	70.058		1.64063	0.08582		202.71	199575	204.13	297282		226.918	0.51623	0.94546	0.00143	0.000705911		394.31	1015.96		5.46892	-2.97521		14.2546	221	14.1546	460								820.311	-7.76131											198.98	87818.1	87542.9	87198.4
4.29455	70.0553		1.65234	0.08906		202.61	220575	204.03	296630		228.557	0.53213	0.95235	0.000713713	0.000843241		396.088	1001.77		5.50798	-1.4699		14.2843	230	14.1843	524								826.17	-8.70615											198.88	88139.7	87529.9	87196.7
4.25728	70.0577		1.66406	0.09231		202.51	228693	203.93	297089		230.195	0.5222	0.93082	0	0.000834644		397.867	1000.59		5.54705	2.0323		14.314	245	14.214	472								832.029	-8.40195											198.78	87959.2	87516.7	87194.2
4.21391	70.0539		1.67578	0.09556		202.41	220183	203.83	296805		231.834	0.51416	0.95535	0	0.000694484		399.644	1009.33		5.58611	1.97294		14.3437	229	14.2437	448								837.889	-8.41137											198.68	87759.4	87504.5	87192.2
4.17757	70.0564		1.6875	0.03635		202.31	193728	203.73	297270		233.472	0.52059	0.97069	0	0.000783092					5.62517	1.82598		14.3733	215	14.2733	453								843.748	-8.41943											198.58	87763.1	87493.3	87190.7
4.13733	70.0617		1.69922	0.0396		202.21	155198	203.63	299099		235.11	0.51653	0.9467	0.00143	0.000751606					5.66424	1.99296		14.403	218	14.303	498								849.607	-8.73976											198.48	88187.6	87482.5	87189.2
4.09832	70.064		1.71094	0.04284		202.11	116316	203.53	299767		236.749	0.51719	0.96815	0.00143	0.000765941					5.7033	2.09903		14.4327	219	14.3327	418								855.467	-8.43556											198.38	87904.3	87471.1	87186.6
4.0641	70.0637		1.72266	0.07732		202.01	85683.5	203.43	301730		238.387	0.52439	0.96057	0.00071367	0.000683061					5.74236	2.1586		14.4624	224	14.3624	375								861.326	-8.44497											198.28	87641.7	87460.8	87184.7
4.03171	70.0727		1.73438	0.01811		201.91	64160.3	203.33	302931		240.026	0.51858	0.96487	0	0.000674495					5.78143	1.29381		14.492	223	14.392	378								867.185	-8.45304											198.18	88156.6	87451.6	87183.5
4.00127	70.0795		1.74609	0.08382		201.81	50519.3	203.23	305306		241.664	0.52314	0.95077	0	0.000680205					5.82049	-2.25818		14.5217	226	14.4217	402								873.045	-8.14884											198.08	87249.3	87441.4	87180.9
3.96591	70.0754		1.75781	0.14953		201.71	39937.8	203.13	308980		243.302	0.51662	0.9407	0	0.000603179					5.85956	-2.30097		14.5514	195	14.4514	369								878.904	-7.84465											197.98	87180.7	87434	87180.7
3.92575	70.0768		1.76953	-0.47184		201.61	32497	203.03	312514		244.941	0.51568	0.94631	0.00071367	0.000631667					5.89862	-2.9853		14.5811	203	14.4811	361								884.763	-7.85271
3.89918	70.0624		1.78125	-1.15566		201.51	28086	202.93	317986		246.579	0.52054	0.95513	0	0.000665932					5.93768	-2.33598		14.6107	231	14.5107	332								890.623	-7.86213
3.88397	70.0622		1.79297	-1.68333		201.41	24603.1	202.83	324178		248.218	0.51086	0.93722	0.00143	0.000588928					5.97675	1.53908		14.6404	233	14.5404	337								896.482	-8.49471
3.85333	70.063		1.80469	-2.08608		201.31	21985	202.73	331849		249.856	0.51195	0.94612	0.00214	0.000648809					6.01581	2.40088		14.6701	220	14.5701	328								902.341	-8.19052
3.82704	70.0641		1.81641	-2.1453		201.21	19890.4	202.63	339269		251.494	0.51345	0.95523	0.00071367	0.00059748					6.05487	2.35868		14.6998	210	14.5998	305								908.201	-8.19858
3.7983	70.0646		1.82813	-2.17328		201.11	18597.9	202.53	344407		253.133	0.52064	0.97431	0.00071367	0.00049499					6.09394	2.48118		14.7294	214	14.6294	318								914.06	-8.5189
3.76362	70.0657		1.83984	-2.20126		201.01	17405.3	202.43	344470		254.771	0.50899	0.95294	0	0.000580376					6.133	2.36891		14.7591	205	14.6591	287								919.92	-8.52832
3.73653	70.0785		1.85156	-2.19801		200.91	16611.6	202.33	339828		256.41	0.52244	0.96883	0.00143	0.000637397					6.17206	2.47176		14.7888	214	14.6888	271								925.779	-8.22412
3.71082	70.0758		1.86328	-2.16353		200.81	16113.7	202.23	330133		258.048	0.52354	0.95541	0.00143	0.0005149					6.21113	2.27345		14.8185	189	14.7185	276								931.638	-8.54445
3.68487	70.073		1.875	-2.03536		200.71	15095.7	202.13	317744		259.686	0.51515	0.9634	0.00071367	0.000560443					6.25019	-2.15901		14.8481	211	14.7481	247								937.498	-8.55251
3.65903	70.0659		1.88672	-1.93842		200.61	14976.8	202.03	307986		261.325	0.52033	0.96434	0.00071367	0.000665932					6.28926	-3.02158		14.8778	215	14.7778	262								943.357	-7.93605
3.63391	70.0622		1.89844	-1.87271		200.51	14401.7	201.93	299523		262.963	0.50903	0.95115	0	0.000600293					6.32832	-2.96202		14.9075	214	14.8075	256								949.216	-8.56999
3.60526	70.0601		1.91016	-1.9007		200.41	14224.2	201.83	293888		264.602	0.50881	0.9498	0.00071367	0.000574683					6.36738	-2.44401		14.9372	207	14.8372	254								955.076	-8.57805
3.57636	70.0541		1.92188	-1.80375		200.31	13150.5	201.73	289675		266.24	0.5198	0.96441	0	0.000586079					6.40645	1.50863		14.9668	224	14.8668	240								960.935	-8.58612
3.55414	70.0477		1.93359	-1.70682		200.21	13167.9	201.63	287019		267.878	0.50477	0.9497	0.00071367	0.000583232					6.44551	2.54613		14.9965	223	14.8965	213								966.794	-8.59418
3.53486	70.0455		1.94531	-1.3288		200.11	13046.2	201.53	285965		269.517	0.50836	0.94577	0	0.000486458					6.48457	2.35568		15.0262	219	14.9262	220								972.654	-8.60224
3.51255	70.046		1.95703	-0.70094		200.01	12808.7	201.43	284702		271.155	0.50811	0.95266	0.00071367	0.000568987					6.52364	2.33252		15.0559	182	14.9559	210								978.513	-8.2994
3.47652	70.0456		1.96875	-0.10431		199.91	12789.9	201.33	284032		272.794	0.51178	0.94188	0.00143	0.000551895					6.5627	2.13104		15.0856	214	14.9856	225								984.373	-8.30747
3.45386	70.0416		1.98047	0.08632		199.81	12222.6	201.23	283700		274.432	0.51758	0.95549	0.00071367	0.000549048					6.60177	1.93761		15.1152	220	15.0152	198								990.232	-8.31553
3.43385	70.0413		1.99219	0.05834		199.71	12337.5	201.13	282879		276.07	0.50428	0.94095	0	0.000549053					6.64083	2.21397		15.1449	203	15.0449	225								996.091	-7.69907
3.41057	70.0497		2.00391	0.06159		199.61	11950	201.03	282342		277.709	0.52472	0.96462	0.00071367	0.000520591					6.67989	-1.62398		15.1746	184	15.0746	216								1001.95	-8.33166
3.39161	70.0422		2.01563	0.03361		199.51	11834.9	200.93	282217		279.347	0.5001	0.96181	0	0.000497834					6.71896	-2.9923		15.2043	189	15.1043	200
3.373	70.0453		2.02734	0.03685		199.41	11959.6	200.83	281782		280.986	0.50456	0.95607	0.00071367	0.000546204					6.75802	-3.11364		15.2339	210	15.1339	210
3.35615	70.0466		2.03906	0.00887		199.31	11706.8	200.73	281460		282.624	0.51519	0.95638	0.00071367	0.000557594					6.79708	-2.94898		15.2636	200	15.1636	193
3.34017	70.046		2.05078	0.04335		199.21	11340.2	200.63	281467		284.262	0.50124	0.95641	0	0.000412596					6.83615	0.16802		15.2933	183	15.1933	189
3.31269	70.047		2.0625	0.07783		199.11	11807	200.53	281469		285.901	0.50828	0.93496	0.000713713	0.000475087					6.87521	2.276		15.323	187	15.223	202
3.29125	70.0441		2.07422	0.04985		199.01	11653.6	200.43	281075		287.539	0.50006	0.96209	0.00071367	0.000475087					6.91427	2.38081		15.3526	207	15.2526	182
3.26738	70.0431		2.08594	0.02186		198.91	11459.1	200.33	280627		289.178	0.49698	0.90933	0.00214	0.000423949					6.95334	2.4079		15.3823	207	15.2823	196
3.23987	70.0417		2.09766	0.05634		198.81	11421.7	200.23	280666		290.816	0.52183	0.94149	0	0.0005149					6.9924	2.18851		15.412	184	15.312	179
3.21619	70.04		2.10938	0.02836		198.71	11335.7	200.13	281184		292.454	0.50035	0.93194	0.00071367	0.000429626					7.03147	2.05627		15.4417	174	15.3417	218
3.19411	70.0353		2.12109	0.03161		198.61	11219.1	200.03	281048		294.093	0.5089	0.95605	0.00286	0.000412568					7.07053	2.10011		15.4713	185	15.3713	195
3.18295	70.0262		2.13281	0.03486		198.51	10973.7	199.93	280502		295.731	0.511	0.95418	0.00143	0.000483617					7.10959	-0.53989		15.501	203	15.401	206
3.16801	70.0231		2.14453	0.00688		198.41	11203.6	199.83	280485		297.37	0.50444	0.94845	0.00071367	0.000449511					7.14866	-3.00107		15.5307	205	15.4307	198
3.14644	70.0236		2.15625	0.07258		198.31	11545.1	199.73	280593		299.008	0.50689	0.95193	0	0.000480773					7.18772	-3.09315		15.5604	205	15.4604	173
3.13062	70.0222		2.16797	-0.29893		198.21	11156.6	199.63	280628		300.646	0.4981	0.93362	0	0.000506366					7.22678	-2.90838		15.59	199	15.49	170
3.11697	70.0221		2.17969	-1.07645		198.11	10955.8	199.53	280484		302.285	0.50721	0.96501	0	0.000500669					7.26585	-1.36027		15.6197	203	15.5197	188
3.10154	70.0121		2.19141	-1.66659		198.01	10722.9	199.43	280543		303.923	0.50341	0.96831	0	0.000429629					7.30491	2.00193		15.6494	199	15.5494	202
3.08416	70.0128		2.20313	-2.00687		197.91	11037.7	199.33	280549		305.562	0.50053	0.94297	0	0.000469402					7.34398	1.98585		15.6791	180	15.5791	187
3.07388	70.0108		2.21484	-2.06609		197.81	10873.6	199.23	280381		307.2	0.52146	0.96498	0	0.000443832					7.38304	2.04849		15.7087	182	15.6087	171
3.05884	70.0163		2.22656	-2.03161		197.71	10510.3	199.13	280401		308.838	0.49947	0.94541	0	0.000463717					7.4221	2.08114		15.7384	198	15.6384	187
3.04196	70.0166		2.23828	-2.09082		197.61	10650.1	199.03	280134		310.477	0.5109	0.94078	0	0.000455194					7.46117	2.18572		15.7681	184	15.6681	177
3.02964	70.0148		2.25	-2.1188		197.51	11128.5	198.93	280170		312.115	0.51083	0.93266	0	0.000443832					7.50023	2.16296		15.7978	170	15.6978	195
3.01025	70.0189		2.26172	-2.05309		197.41	10752.3	198.83	280572		313.754	0.50489	0.92413	0.00071367	0.000452352					7.53929	0.80281		15.8275	177	15.7275	188
2.99587	70.0147		2.27344	-2.04984		197.31	10871.5	198.73	280171		315.392	0.50614	0.94159	0.00071367	0.000449511					7.57836	-2.67247		15.8571	181	15.7571	191
2.97604	70.0185		2.28516	-2.10906		197.21	10974.9	198.63	280227		317.03	0.5064	0.93311	0.00071367	0.000438096					7.61742	-2.99313		15.8868	195	15.7868	173
2.96485	70.0188		2.29688	-2.07458		197.11	10718	198.53	280642		318.669	0.49228	0.93456	0.00143	0.000438149					7.65648	-2.98694		15.9165	174	15.8165	191
2.94893	70.0149		2.30859	-2.0401		197.01	10456.9	198.43	280169		320.307	0.50397	0.93933	0	0.000392727					7.69555	-1.01062		15.9462	151	15.8462	175
2.93489	70.0085		2.32031	-1.97439		196.91	10495.2	198.33	280274		321.946	0.49619	0.92825	0	0.00034735					7.73461	2.33662		15.9758	201	15.8758	154
2.92048	70.0106		2.33203	-1.90868		196.81	10401.1	198.23	280077		323.584	0.50264	0.95965	0.00071367	0.000353021					7.77368	2.19759		16.0055	180	15.9055	184
2.90307	70.005		2.34375	-1.62436		196.71	10461.5	198.13	279951		325.222	0.50383	0.93925	0	0.000395566					7.81274	2.61346		16.0352	166	15.9352	183
2.8955	70.0025		2.35547	-1.21511							326.861	0.50687	0.93355	0.00071367	0.000384215					7.8518	2.29476		16.0649	177	15.9649	182
2.88359	69.9994		2.36719	-0.55602							328.499	0.50749	0.96425	0	0.000406916					7.89087	2.65933		16.0945	160	15.9945	189
2.86701	70.0087		2.37891	0.00938											--					7.92993	2.99287		16.1242	193	16.0242	175
2.85449	70.0126		2.39063	0.07509																7.96899	2.29702		16.1539	156	16.0539	185
2.83757	70.0161		2.40234	0.04711																8.00806	-2.33321		16.1836	160	16.0836	167
2.82458	70.0152		2.41406	0.05035																8.04712	-2.93841		16.2132	172	16.1132	188
2.80787	70.0184		2.42578	0.02237																8.08619	-2.89185		16.2429	162	16.1429	178
2.80086	70.0195		2.4375	0.02562																8.12525	-2.21945		16.2726	159	16.1726	183
2.79449	70.0151		2.44922	0.02887																8.16431	1.67649		16.3023	164	16.2023	194
2.78265	70.0171		2.46094	0.03212																8.20338	2.37358		16.3319	188	16.2319	191
2.7681	70.0147		2.47266	0.03536																8.24244	2.36817		16.3616	214	16.2616	189
2.75227	70.0129		2.48438	0.03861																8.2815	2.29997		16.3913	155	16.2913	170
2.74487	70.0131		2.49609	0.04186																8.32057	2.24142		16.421	165	16.321	180
2.73558	70.0105		2.50781	0.01388																8.35963	2.2564		16.4506	161	16.3506	180
2.72367	70.0007		2.51953	-0.0141																8.3987	2.28451		16.4803	172	16.3803	193
2.71213	69.9954		2.53125	0.02037																8.43776	-1.81676		16.51	141	16.41	172
2.70357	70.001		2.54297	0.02362																8.47682	-2.91603		16.5397	149	16.4397	182
2.69537	70.0052		2.55469	0.02687																8.51589	-2.9139		16.5693	161	16.4693	172
2.6801	70.0095		2.56641	-0.21973																8.55495	-2.88313		16.599	186	16.499	180
2.66276	70.0102		2.57813	-0.99724																8.59401	0.62467		16.6287	176	16.5287	186
2.65163	70.0123		2.58984	-1.58738																8.63308	2.33474		16.6584	172	16.5584	179
2.63755	70.0107		2.60156	-2.02136																8.67214	2.41601		16.6881	154	16.5881	167
2.6267	70.0109		2.61328	-2.14303																8.7112	2.47213		16.7177	165	16.6177	172
2.61781	70.0072		2.625	-2.17101																8.75027	2.22814		16.7474	173	16.6474	170
2.60699	70.0123		2.63672	-2.16777																8.78933	2.36772		16.7771	169	16.6771	143
2.59783	70.0126		2.64844	-2.19575																8.8284	2.66843		16.8068	161	16.7068	170
2.58523	70.0003		2.66016	-2.13004																8.86746	-0.62444		16.8364	148	16.7364	164
2.57607	70.0056		2.67188	-2.06433																8.90652	-2.87956		16.8661	161	16.7661	169
2.56885	69.9985		2.68359	-1.99862																8.94559	-2.87898		16.8958	144	16.7958	170
2.55713	70.0032		2.69531	-1.99537																8.98465	-2.79166		16.9255	170	16.8255	158
2.54912	70.009		2.70703	-1.99212																9.02371	0.1298		16.9551	164	16.8551	167
2.53809	70.0006		2.71875	-1.98887																9.06278	2.32243		16.9848	172	16.8848	191
2.53022	70		2.73047	-1.98563																9.10184	2.72665		17.0145	168	16.9145	169
2.52639	69.999		2.74219	-1.73253																9.14091	2.52809		17.0442	162	16.9442	176
2.52261	69.9953		2.75391	-1.35452																9.17997	2.02489		17.0738	152	16.9738	166
2.51969	69.9914		2.76563	-0.82035																9.21903	1.88802		17.1035	151	17.0035	190
2.51229	69.9968		2.77734	-0.16126																9.2581	2.24431		17.1332	145	17.0332	184
2.50229	69.9969		2.78906	0.21676																9.29716	0.67792		17.1629	171	17.0629	163
2.49791	69.9897		2.80078	0.12631																9.33622	-2.78502		17.1925	139	17.0925	166
2.48875	69.9897		2.8125	0.03587																9.37529	-2.92609		17.2222	152	17.1222	158
2.47154	69.9906		2.82422	0.00789																9.41435	-2.90351		17.2519	168	17.1519	163
2.46024	69.9913		2.83594	-0.02009																9.45342	-1.63728		17.2816	152	17.1816	187
2.44979	69.9879		2.84766	-0.01685																9.49248	1.91278		17.3112	138	17.2112	182
2.44498	69.9865		2.85938	0.01763																9.53154	2.27032		17.3409	145	17.2409	164
2.43603	69.9883		2.87109	0.05211																9.57061	2.27456		17.3706	149	17.2706	177
2.42449	69.9818		2.88281	0.05536																9.60967	2.4823		17.4003	166	17.3003	178
2.41907	69.9806		2.89453	0.02738																9.64873	2.64901		17.43	156	17.33	161
2.41124	69.973		2.90625	0.03063																9.6878	2.39449		17.4596	145	17.3596	188
2.40582	69.9717		2.91797	0.03387																9.72686	0.74595		17.4893	147	17.3893	169
2.40197	69.968		2.92969	0.00589																9.76592	-2.92117		17.519	136	17.419	160
2.39338	69.9654		2.94141	0.00914																9.80499	-2.85852		17.5487	173	17.4487	143
2.38566	69.9686		2.95313	0.07485																9.84405	-2.90541		17.5783	126	17.4783	157
2.37632	69.962		2.96484	-0.10929																9.88312	-2.58143		17.608	145	17.508	165
2.36975	69.9652		2.97656	-1.01173																9.92218	1.28634		17.6377	161	17.5377	168
2.36454	69.9599		2.98828	-1.07094																9.96124	2.43273		17.6674	133	17.5674	156
2.35843	69.9599																						17.697	147	17.597	141
2.35515	69.9651																						17.7267	160	17.6267	160
2.3476	69.9588																						17.7564	162	17.6564	146
2.33928	69.9596																						17.7861	147	17.6861	166
2.33661	69.9605																						17.8157	186	17.7157	187
2.3331	69.9633																						17.8454	155	17.7454	167
2.33175	69.9618																						17.8751	140	17.7751	154
2.3273	69.9557																						17.9048	148	17.8048	176
2.32009	69.9488																						17.9344	140	17.8344	160
2.31222	69.9399																						17.9641	141	17.8641	141
2.30578	69.9371																						17.9938	135	17.8938	165
2.29941	69.9352																						18.0235	144	17.9235	147
2.28901	69.9334																						18.0531	132	17.9531	165
2.2795	69.9337																						18.0828	143	17.9828	138
2.26971	69.9284																						18.1125	123	18.0125	146
2.26713	69.9275																						18.1422	151	18.0422	141
2.26439	69.9292																						18.1718	135	18.0718	154
2.25649	69.9296																						18.2015	137	18.1015	151
2.25617	69.929																						18.2312	155	18.1312	163
2.25257	69.9235																						18.2609	130	18.1609	157
2.24657	69.9175																						18.2906	139	18.1906	165
2.24376	69.9215																						18.3202	122	18.2202	151
2.23744	69.9203																						18.3499	135	18.2499	151
2.23468	69.9186																						18.3796	128	18.2796	155
2.22893	69.9214																						18.4093	144	18.3093	174
2.22665	69.9191																						18.4389	131	18.3389	147
2.22429	69.9146																						18.4686	123	18.3686	144
2.21725	69.9133																						18.4983	118	18.3983	150
2.2127	69.9102																						18.528	119	18.428	157
2.20626	69.9191																						18.5576	120	18.4576	157
2.20007	69.9144																						18.5873	145	18.4873	126
2.1978	69.9223																						18.617	126	18.517	145
2.19453	69.9186																						18.6467	136	18.5467	175
2.19286	69.9191																						18.6763	157	18.5763	178
2.18876	69.9233																						18.706	133	18.606	158
2.18627	69.9189																						18.7357	124	18.6357	150
2.18415	69.9154																						18.7654	123	18.6654	153
2.17664	69.9171																						18.795	120	18.695	148
2.17423	69.9079																						18.8247	119	18.7247	146
2.17127	69.9045																						18.8544	136	18.7544	124
2.16794	69.9016																						18.8841	134	18.7841	149
2.1648	69.9025																						18.9137	117	18.8137	182
2.16099	69.8989																						18.9434	121	18.8434	151
2.1582	69.9003																						18.9731	126	18.8731	136
2.15465	69.9007																						19.0028	111	18.9028	158
2.15119	69.8968																						19.0325	121	18.9325	153
2.14594	69.896																						19.0621	126	18.9621	171
2.14398	69.8958																						19.0918	116	18.9918	159
2.14088	69.8929																						19.1215	109	19.0215	156
2.1363	69.8923																						19.1512	124	19.0512	146
2.13349	69.8952																						19.1808	125	19.0808	144
2.12987	69.8949																						19.2105	126	19.1105	148
2.12717	69.8955																						19.2402	125	19.1402	173
2.12784	69.904																						19.2699	93	19.1699	141
2.12439	69.8955																						19.2995	114	19.1995	137
2.1228	69.8952																						19.3292	151	19.2292	138
2.12284	69.8905																						19.3589	131	19.2589	158
2.11941	69.8865																						19.3886	120	19.2886	161
2.11503	69.8872																						19.4182	109	19.3182	157
2.11101	69.8818																						19.4479	122	19.3479	133
2.10823	69.873																						19.4776	113	19.3776	168
2.10528	69.8745																						19.5073	136	19.4073	157
2.10365	69.8686																						19.5369	113	19.4369	144
2.10135	69.8688																						19.5666	122	19.4666	124
2.1	69.8707																						19.5963	120	19.4963	144
2.10071	69.8685																						19.626	133	19.526	135
2.0954	69.8681																						19.6556	118	19.5556	152
2.09028	69.8664																						19.6853	106	19.5853	143
2.08685	69.8692																						19.715	99	19.615	148
2.08359	69.8674																						19.7447	109	19.6447	154
2.08058	69.8712																						19.7743	112	19.6743	157
2.07836	69.8685																						19.804	134	19.704	134
2.07381	69.8637																						19.8337	103	19.7337	156
2.07156	69.8639																						19.8634	129	19.7634	157
2.06786	69.867																						19.8931	115	19.7931	139
2.06535	69.8655																						19.9227	135	19.8227	159
2.06535	69.8671																						19.9524	115	19.8524	151
2.06528	69.865																						19.9821	131	19.8821	148
2.06612	69.862																						20.0118	110	19.9118	129
2.06499	69.8598																						20.0414	125	19.9414	165
2.06323	69.858																						20.0711	135	19.9711	142
2.06169	69.8571																						20.1008	111	20.0008	170
2.05738	69.8531																						20.1305	126	20.0305	152
2.05507	69.8547																						20.1601	100	20.0601	142
2.05309	69.8522																						20.1898	117	20.0898	139
2.05027	69.8516																						20.2195	126	20.1195	133
2.0492	69.8551																						20.2492	113	20.1492	150
2.04526	69.8533																						20.2788	100	20.1788	141
2.04432	69.847																						20.3085	118	20.2085	127
2.04256	69.8487																						20.3382	121	20.2382	146
2.03917	69.8536																						20.3679	132	20.2679	149
2.03688	69.8545																						20.3975	142	20.2975	135
2.03342	69.8542																						20.4272	123	20.3272	178
2.03316	69.8553																						20.4569	110	20.3569	180
2.03062	69.8563																						20.4866	153	20.3866	181
2.0292	69.8588																						20.5162	145	20.4162	--
2.02957	69.8526																						20.5459	123	20.4459	179
2.02783	69.8559																						20.5756	139	20.4756	162
2.02608	69.8548																						20.6053	106	20.5053	163
2.02133	69.8593																						20.6349	112	20.5349	148
2.01994	69.8611																						20.6646	127	20.5646	155
2.01955	69.8601																						20.6943	97	20.5943	155
2.01723	69.8615																						20.724	96	20.624	131
2.01625	69.8616																						20.7537	95	20.6537	131
2.01273	69.8605																						20.7833	123	20.6833	134
2.01085	69.8624																						20.813	108	20.713	134
2.0093	69.8605																						20.8427	101	20.7427	123
2.00628	69.8658																						20.8724	122	20.7724	133
2.00597	69.8737																						20.902	105	20.802	119
2.003	69.872																						20.9317	110	20.8317	126
2.00182	69.8728																						20.9614	106	20.8614	143
2.00151	69.8752																						20.9911	112	20.8911	130
1.99933	69.8768																						21.0207	115	20.9207	159
																							21.0504	101	20.9504	137
																							21.0801	87	20.9801	135
																							21.1098	106	21.0098	116
																							21.1394	95	21.0394	123
																							21.1691	122	21.0691	148
																							21.1988	110	21.0988	134
																							21.2285	95	21.1285	133
																							21.2581	102	21.1581	136
																							21.2878	104	21.1878	128
																							21.3175	98	21.2175	145
																							21.3472	108	21.2472	129
																							21.3768	107	21.2768	128
																							21.4065	93	21.3065	143
																							21.4362	105	21.3362	154
																							21.4659	91	21.3659	118
																							21.4956	105	21.3956	136
																							21.5252	123	21.4252	139
																							21.5549	106	21.4549	140
																							21.5846	108	21.4846	126
																							21.6143	95	21.5143	115
																							21.6439	103	21.5439	126
																							21.6736	106	21.5736	126
																							21.7033	90	21.6033	125
																							21.733	107	21.633	129
																							21.7626	106	21.6626	129
																							21.7923	96	21.6923	140
																							21.822	120	21.722	130
																							21.8517	122	21.7517	135
																							21.8813	101	21.7813	129
																							21.911	87	21.811	139
																							21.9407	112	21.8407	132
																							21.9704	94	21.8704	131
																							22	107	21.9	118
																							22.0297	103	21.9297	107
																							22.0594	89	21.9594	116
																							22.0891	93	21.9891	120
																							22.1187	111	22.0187	115
																							22.1484	92	22.0484	141
																							22.1781	84	22.0781	136
																							22.2078	92	22.1078	139
																							22.2374	105	22.1374	143
																							22.2671	95	22.1671	116
																							22.2968	104	22.1968	131
																							22.3265	98	22.2265	129
																							22.3562	85	22.2562	127
																							22.3858	90	22.2858	139
																							22.4155	103	22.3155	138
																							22.4452	87	22.3452	123
																							22.4749	101	22.3749	144
																							22.5045	100	22.4045	120
																							22.5342	98	22.4342	125
																							22.5639	86	22.4639	136
																							22.5936	98	22.4936	123
																							22.6232	87	22.5232	144
																							22.6529	99	22.5529	115
																							22.6826	82	22.5826	122
																							22.7123	105	22.6123	120
																							22.7419	85	22.6419	129
																							22.7716	90	22.6716	109
																							22.8013	102	22.7013	113
																							22.831	94	22.731	133
																							22.8606	85	22.7606	125
																							22.8903	82	22.7903	112
																							22.92	101	22.82	115
																							22.9497	95	22.8497	111
																							22.9793	96	22.8793	117
																							23.009	99	22.909	122
																							23.0387	106	22.9387	114
																							23.0684	102	22.9684	128
																							23.0981	81	22.9981	114
																							23.1277	94	23.0277	128
																							23.1574	84	23.0574	120
																							23.1871	106	23.0871	115
																							23.2168	103	23.1168	108
																							23.2464	76	23.1464	134
																							23.2761	93	23.1761	114
																							23.3058	85	23.2058	125
																							23.3355	72	23.2355	127
																							23.3651	100	23.2651	137
																							23.3948	96	23.2948	109
																							23.4245	112	23.3245	121
																							23.4542	94	23.3542	143
																							23.4838	97	23.3838	99
																							23.5135	99	23.4135	130
																							23.5432	85	23.4432	127
																							23.5729	92	23.4729	126
																							23.6025	107	23.5025	111
																							23.6322	84	23.5322	136
																							23.6619	96	23.5619	109
																							23.6916	92	23.5916	148
																							23.7212	89	23.6212	118
																							23.7509	93	23.6509	102
																							23.7806	85	23.6806	133
																							23.8103	79	23.7103	121
																							23.8399	98	23.7399	140
																							23.8696	104	23.7696	136
																							23.8993	77	23.7993	120
																							23.929	89	23.829	148
																							23.9587	87	23.8587	124
																							23.9883	104	23.8883	116
																							24.018	87	23.918	132
																							24.0477	101	23.9477	132
																							24.0774	91	23.9774	138
																							24.107	75	24.007	144
																							24.1367	88	24.0367	115
																							24.1664	97	24.0664	119
																							24.1961	95	24.0961	130
																							24.2257	82	24.1257	129
																							24.2554	84	24.1554	123
																							24.2851	94	24.1851	133
																							24.3148	79	24.2148	127
																							24.3444	96	24.2444	122
																							24.3741	89	24.2741	124
																							24.4038	86	24.3038	142
																							24.4335	93	24.3335	103
																							24.4631	92	24.3631	112
																							24.4928	79	24.3928	139
																							24.5225	96	24.4225	120
																							24.5522	69	24.4522	132
																							24.5818	102	24.4818	128
																							24.6115	82	24.5115	128
																							24.6412	95	24.5412	134
																							24.6709	89	24.5709	127
																							24.7005	79	24.6005	138
																							24.7302	94	24.6302	149
																							24.7599	106	24.6599	114
																							24.7896	87	24.6896	108
																							24.8193	88	24.7193	119
																							24.8489	79	24.7489	136
																							24.8786	91	24.7786	114
																							24.9083	83	24.8083	136
																							24.938	105	24.838	140
																							24.9676	87	24.8676	138
																							24.9973	111	24.8973	129
																							25.027	90	24.927	109
																							25.0567	79	24.9567	146
																							25.0863	88	24.9863	131
																							25.116	92	25.016	128
																							25.1457	81	25.0457	147
																							25.1754	84	25.0754	127
																							25.205	103	25.105	141
																							25.2347	96	25.1347	139
																							25.2644	88	25.1644	131
																							25.2941	89	25.1941	132
																							25.3237	88	25.2237	117
																							25.3534	91	25.2534	121
																							25.3831	98	25.2831	146
																							25.4128	70	25.3128	117
																							25.4424	73	25.3424	120
																							25.4721	83	25.3721	138
																							25.5018	94	25.4018	118
																							25.5315	84	25.4315	133
																							25.5612	85	25.4612	133
																							25.5908	79	25.4908	144
																							25.6205	84	25.5205	144
																							25.6502	89	25.5502	142
																							25.6799	73	25.5799	109
																							25.7095	77	25.6095	139
																							25.7392	78	25.6392	128
																							25.7689	95	25.6689	135
																							25.7986	85	25.6986	132
																							25.8282	91	25.7282	126
																							25.8579	86	25.7579	137
																							25.8876	88	25.7876	136
																							25.9173	92	25.8173	129
																							25.9469	93	25.8469	150
																							25.9766	77	25.8766	148
																							26.0063	83	25.9063	127
																							26.036	88	25.936	140
																							26.0656	105	25.9656	129
																							26.0953	83	25.9953	137
																							26.125	87	26.025	129
																							26.1547	90	26.0547	117
																							26.1843	82	26.0843	126
																							26.214	85	26.114	142
																							26.2437	68	26.1437	127
																							26.2734	92	26.1734	146
																							26.303	98	26.203	135
																							26.3327	80	26.2327	131
																							26.3624	70	26.2624	130
																							26.3921	81	26.2921	118
																							26.4218	81	26.3218	136
																							26.4514	90	26.3514	145
																							26.4811	79	26.3811	161
																							26.5108	79	26.4108	114
																							26.5405	69	26.4405	140
																							26.5701	103	26.4701	160
																							26.5998	82	26.4998	160
																							26.6295	98	26.5295	135
																							26.6592	95	26.5592	149
																							26.6888	92	26.5888	107
																							26.7185	82	26.6185	145
																							26.7482	80	26.6482	145
																							26.7779	81	26.6779	126
																							26.8075	94	26.7075	140
																							26.8372	109	26.7372	163
																							26.8669	77	26.7669	157
																							26.8966	90	26.7966	140
																							26.9262	91	26.8262	158
																							26.9559	78	26.8559	145
																							26.9856	90	26.8856	147
																							27.0153	95	26.9153	142
																							27.0449	79	26.9449	142
																							27.0746	93	26.9746	152
																							27.1043	99	27.0043	144
																							27.134	86	27.034	162
																							27.1637	87	27.0637	151
																							27.1933	88	27.0933	148
																							27.223	84	27.123	154
																							27.2527	86	27.1527	152
																							27.2824	97	27.1824	172
																							27.312	96	27.212	168
																							27.3417	77	27.2417	126
																							27.3714	86	27.2714	177
																							27.4011	75	27.3011	132
																							27.4307	101	27.3307	166
																							27.4604	99	27.3604	159
																							27.4901	81	27.3901	155
																							27.5198	76	27.4198	159
																							27.5494	91	27.4494	157
																							27.5791	93	27.4791	159
																							27.6088	95	27.5088	173
																							27.6385	90	27.5385	170
																							27.6681	89	27.5681	168
																							27.6978	96	27.5978	176
																							27.7275	109	27.6275	186
																							27.7572	94	27.6572	191
																							27.7868	87	27.6868	181
																							27.8165	82	27.7165	171
																							27.8462	80	27.7462	195
																							27.8759	89	27.7759	181
																							27.9055	87	27.8055	196
																							27.9352	101	27.8352	214
																							27.9649	105	27.8649	180
																							27.9946	75	27.8946	179
																							28.0243	104	27.9243	177
																							28.0539	94	27.9539	198
																							28.0836	93	27.9836	182
																							28.1133	75	28.0133	172
																							28.143	84	28.043	189
																							28.1726	97	28.0726	161
																							28.2023	68	28.1023	202
																							28.232	97	28.132	185
																							28.2617	102	28.1617	201
																							28.2913	86	28.1913	168
																							28.321	93	28.221	195
																							28.3507	96	28.2507	171
																							28.3804	99	28.2804	179
																							28.41	94	28.31	177
																							28.4397	84	28.3397	187
																							28.4694	106	28.3694	192
																							28.4991	96	28.3991	194
																							28.5287	82	28.4287	176
																							28.5584	88	28.4584	190
																							28.5881	106	28.4881	163
																							28.6178	88	28.5178	174
																							28.6474	94	28.5474	189
																							28.6771	103	28.5771	181
																							28.7068	98	28.6068	160
																							28.7365	95	28.6365	165
																							28.7661	113	28.6661	172
																							28.7958	91	28.6958	163
																							28.8255	106	28.7255	178
																							28.8552	85	28.7552	150
																							28.8849	121	28.7849	161
																							28.9145	103	28.8145	187
																							28.9442	96	28.8442	172
																							28.9739	89	28.8739	157
																							29.0036	98	28.9036	162
																							29.0332	87	28.9332	144
																							29.0629	90	28.9629	171
																							29.0926	84	28.9926	161
																							29.1223	93	29.0223	168
																							29.1519	100	29.0519	164
																							29.1816	97	29.0816	140
																							29.2113	85	29.1113	155
																							29.241	89	29.141	157
																							29.2706	87	29.1706	169
																							29.3003	96	29.2003	182
																							29.33	105	29.23	184
																							29.3597	82	29.2597	161
																							29.3893	103	29.2893	147
																							29.419	97	29.319	159
																							29.4487	93	29.3487	172
																							29.4784	79	29.3784	151
																							29.508	77	29.408	169
																							29.5377	85	29.4377	145
																							29.5674	87	29.4674	150
																							29.5971	101	29.4971	186
																							29.6268	97	29.5268	163
																							29.6564	99	29.5564	166
																							29.6861	79	29.5861	166
																							29.7158	103	29.6158	162
																							29.7455	92	29.6455	154
																							29.7751	92	29.6751	152
																							29.8048	107	29.7048	167
																							29.8345	88	29.7345	148
																							29.8642	87	29.7642	153
																							29.8938	95	29.7938	154
																							29.9235	104	29.8235	173
																							29.9532	78	29.8532	140
																							29.9829	96	29.8829	152
																							30.0125	84	29.9125	179
																							30.0422	90	29.9422	171
																							30.0719	90	29.9719	165
																							30.1016	86	30.0016	165
																							30.1312	100	30.0312	162
																							30.1609	85	30.0609	147
																							30.1906	100	30.0906	168
																							30.2203	99	30.1203	169
																							30.2499	102	30.1499	181
																							30.2796	90	30.1796	162
																							30.3093	86	30.2093	165
																							30.339	90	30.239	172
																							30.3686	100	30.2686	179
																							30.3983	89	30.2983	161
																							30.428	87	30.328	175
																							30.4577	91	30.3577	158
																							30.4874	73	30.3874	165
																							30.517	95	30.417	177
																							30.5467	81	30.4467	129
																							30.5764	94	30.4764	155
																							30.6061	87	30.5061	165
																							30.6357	95	30.5357	174
																							30.6654	91	30.5654	150
																							30.6951	89	30.5951	177
																							30.7248	92	30.6248	141
																							30.7544	89	30.6544	158
																							30.7841	90	30.6841	188
																							30.8138	94	30.7138	171
																							30.8435	91	30.7435	153
																							30.8731	102	30.7731	166
																							30.9028	92	30.8028	181
																							30.9325	101	30.8325	164
																							30.9622	87	30.8622	179
																							30.9918	96	30.8918	162
																							31.0215	98	30.9215	149
																							31.0512	79	30.9512	153
																							31.0809	95	30.9809	165
																							31.1105	97	31.0105	153
																							31.1402	101	31.0402	156
																							31.1699	93	31.0699	173
																							31.1996	97	31.0996	165
																							31.2293	77	31.1293	148
																							31.2589	89	31.1589	171
																							31.2886	83	31.1886	129
																							31.3183	95	31.2183	162
																							31.348	90	31.248	164
																							31.3776	93	31.2776	160
																							31.4073	91	31.3073	144
																							31.437	101	31.337	155
																							31.4667	88	31.3667	165
																							31.4963	103	31.3963	145
																							31.526	93	31.426	157
																							31.5557	83	31.4557	167
																							31.5854	111	31.4854	161
																							31.615	87	31.515	170
																							31.6447	92	31.5447	145
																							31.6744	103	31.5744	157
																							31.7041	93	31.6041	158
																							31.7337	69	31.6337	161
																							31.7634	66	31.6634	148
																							31.7931	83	31.6931	158
																							31.8228	92	31.7228	150
																							31.8524	85	31.7524	144
																							31.8821	89	31.7821	151
																							31.9118	99	31.8118	170
																							31.9415	76	31.8415	175
																							31.9711	93	31.8711	150
																							32.0008	83	31.9008	140
																							32.0305	98	31.9305	164
																							32.0602	106	31.9602	155
																							32.0899	87	31.9899	164
																							32.1195	81	32.0195	130
																							32.1492	93	32.0492	153
																							32.1789	86	32.0789	168
																							32.2086	73	32.1086	155
																							32.2382	93	32.1382	169
																							32.2679	85	32.1679	152
																							32.2976	84	32.1976	139
																							32.3273	94	32.2273	141
																							32.3569	85	32.2569	152
																							32.3866	85	32.2866	144
																							32.4163	88	32.3163	151
																							32.446	100	32.346	145
																							32.4756	86	32.3756	159
																							32.5053	93	32.4053	150
																							32.535	70	32.435	140
																							32.5647	103	32.4647	155
																							32.5943	88	32.4943	129
																							32.624	94	32.524	155
																							32.6537	75	32.5537	154
																							32.6834	99	32.5834	142
																							32.713	75	32.613	162
																							32.7427	94	32.6427	123
																							32.7724	81	32.6724	153
																							32.8021	82	32.7021	150
																							32.8318	87	32.7318	163
																							32.8614	91	32.7614	155
																							32.8911	91	32.7911	131
																							32.9208	79	32.8208	143
																							32.9505	95	32.8505	135
																							32.9801	99	32.8801	146
																							33.0098	97	32.9098	133
																							33.0395	74	32.9395	141
																							33.0692	73	32.9692	158
																							33.0988	112	32.9988	143
																							33.1285	77	33.0285	158
																							33.1582	90	33.0582	155
																							33.1879	81	33.0879	114
																							33.2175	73	33.1175	147
																							33.2472	78	33.1472	132
																							33.2769	81	33.1769	145
																							33.3066	99	33.2066	153
																							33.3362	84	33.2362	115
																							33.3659	94	33.2659	152
																							33.3956	66	33.2956	130
																							33.4253	80	33.3253	147
																							33.4549	68	33.3549	139
																							33.4846	77	33.3846	136
																							33.5143	80	33.4143	156
																							33.544	82	33.444	130
																							33.5736	78	33.4736	151
																							33.6033	87	33.5033	140
																							33.633	86	33.533	157
																							33.6627	88	33.5627	123
																							33.6924	80	33.5924	147
																							33.722	78	33.622	116
																							33.7517	87	33.6517	141
																							33.7814	78	33.6814	155
																							33.8111	89	33.7111	133
																							33.8407	80	33.7407	126
																							33.8704	71	33.7704	153
																							33.9001	82	33.8001	152
																							33.9298	83	33.8298	165
																							33.9594	66	33.8594	133
																							33.9891	91	33.8891	128
																							34.0188	79	33.9188	122
																							34.0485	77	33.9485	121
																							34.0781	80	33.9781	127
																							34.1078	76	34.0078	141
																							34.1375	88	34.0375	134
																							34.1672	77	34.0672	137
																							34.1968	83	34.0968	132
																							34.2265	86	34.1265	134
																							34.2562	87	34.1562	140
																							34.2859	63	34.1859	144
																							34.3155	76	34.2155	126
																							34.3452	82	34.2452	156
																							34.3749	66	34.2749	121
																							34.4046	65	34.3046	113
																							34.4342	56	34.3342	132
																							34.4639	86	34.3639	137
																							34.4936	80	34.3936	151
																							34.5233	62	34.4233	135
																							34.553	56	34.453	125
																							34.5826	73	34.4826	135
																							34.6123	72	34.5123	144
																							34.642	68	34.542	137
																							34.6717	68	34.5717	121
																							34.7013	79	34.6013	114
																							34.731	63	34.631	135
																							34.7607	74	34.6607	103
																							34.7904	83	34.6904	119
																							34.82	63	34.72	140
																							34.8497	81	34.7497	114
																							34.8794	76	34.7794	123
																							34.9091	71	34.8091	129
																							34.9387	75	34.8387	108
																							34.9684	67	34.8684	114
																							34.9981	77	34.8981	134
																							35.0278	71	34.9278	99
																							35.0574	69	34.9574	125
																							35.0871	68	34.9871	135
																							35.1168	78	35.0168	125
																							35.1465	76	35.0465	131
																							35.1761	83	35.0761	134
																							35.2058	75	35.1058	123
																							35.2355	67	35.1355	113
																							35.2652	71	35.1652	123
																							35.2949	69	35.1949	139
																							35.3245	76	35.2245	104
																							35.3542	84	35.2542	101
																							35.3839	62	35.2839	139
																							35.4136	63	35.3136	116
																							35.4432	70	35.3432	127
																							35.4729	70	35.3729	115
																							35.5026	70	35.4026	117
																							35.5323	65	35.4323	144
																							35.5619	57	35.4619	105
																							35.5916	55	35.4916	115
																							35.6213	69	35.5213	108
																							35.651	59	35.551	111
																							35.6806	63	35.5806	136
																							35.7103	69	35.6103	127
																							35.74	61	35.64	118
																							35.7697	76	35.6697	120
																							35.7993	65	35.6993	118
																							35.829	71	35.729	140
																							35.8587	74	35.7587	116
																							35.8884	62	35.7884	123
																							35.918	63	35.818	124
																							35.9477	65	35.8477	124
																							35.9774	55	35.8774	110
																							36.0071	63	35.9071	137
																							36.0367	59	35.9367	111
																							36.0664	75	35.9664	106
																							36.0961	67	35.9961	128
																							36.1258	68	36.0258	140
																							36.1555	64	36.0555	118
																							36.1851	64	36.0851	113
																							36.2148	73	36.1148	121
																							36.2445	65	36.1445	118
																							36.2742	65	36.1742	116
																							36.3038	70	36.2038	131
																							36.3335	77	36.2335	120
																							36.3632	71	36.2632	129
																							36.3929	58	36.2929	117
																							36.4225	52	36.3225	136
																							36.4522	75	36.3522	133
																							36.4819	60	36.3819	103
																							36.5116	67	36.4116	112
																							36.5412	76	36.4412	107
																							36.5709	64	36.4709	135
																							36.6006	67	36.5006	118
																							36.6303	77	36.5303	133
																							36.6599	61	36.5599	110
																							36.6896	60	36.5896	129
																							36.7193	79	36.6193	103
																							36.749	64	36.649	105
																							36.7786	58	36.6786	119
																							36.8083	60	36.7083	133
																							36.838	68	36.738	100
																							36.8677	67	36.7677	138
																							36.8974	65	36.7974	140
																							36.927	78	36.827	111
																							36.9567	63	36.8567	120
																							36.9864	69	36.8864	119
																							37.0161	58	36.9161	117
																							37.0457	78	36.9457	115
																							37.0754	57	36.9754	114
																							37.1051	67	37.0051	101
																							37.1348	63	37.0348	94
																							37.1644	65	37.0644	143
																							37.1941	60	37.0941	140
																							37.2238	82	37.1238	134
																							37.2535	57	37.1535	110
																							37.2831	92	37.1831	158
																							37.3128	106	37.2128	149
																							37.3425	93	37.2425	117
																							37.3722	107	37.2722	141
																							37.4018	93	37.3018	133
																							37.4315	95	37.3315	133
																							37.4612	128	37.3612	201
																							37.4909	272	37.3909	410
																							37.5205	579	37.4205	1252
																							37.5502	235	37.4502	754
																							37.5799	105	37.4799	291
																							37.6096	91	37.5096	168
																							37.6392	81	37.5392	189
																							37.6689	86	37.5689	175
																							37.6986	71	37.5986	177
																							37.7283	53	37.6283	178
																							37.758	68	37.658	159
																							37.7876	81	37.6876	146
																							37.8173	61	37.7173	148
																							37.847	89	37.747	129
																							37.8767	63	37.7767	127
																							37.9063	54	37.8063	116
																							37.936	77	37.836	109
																							37.9657	67	37.8657	117
																							37.9954	69	37.8954	134
																							38.025	80	37.925	121
																							38.0547	67	37.9547	117
																							38.0844	71	37.9844	123
																							38.1141	76	38.0141	125
																							38.1437	75	38.0437	120
																							38.1734	62	38.0734	112
																							38.2031	62	38.1031	124
																							38.2328	79	38.1328	139
																							38.2624	60	38.1624	115
																							38.2921	74	38.1921	127
																							38.3218	82	38.2218	119
																							38.3515	92	38.2515	130
																							38.3811	65	38.2811	123
																							38.4108	58	38.3108	132
																							38.4405	68	38.3405	133
																							38.4702	64	38.3702	130
																							38.4998	72	38.3998	137
																							38.5295	69	38.4295	115
																							38.5592	82	38.4592	128
																							38.5889	77	38.4889	151
																							38.6186	65	38.5186	127
																							38.6482	81	38.5482	119
																							38.6779	64	38.5779	111
																							38.7076	50	38.6076	113
																							38.7373	72	38.6373	134
																							38.7669	55	38.6669	127
																							38.7966	76	38.6966	107
																							38.8263	71	38.7263	110
																							38.856	58	38.756	125
																							38.8856	60	38.7856	107
																							38.9153	68	38.8153	122
																							38.945	66	38.845	131
																							38.9747	59	38.8747	113
																							39.0043	72	38.9043	124
																							39.034	69	38.934	127
																							39.0637	69	38.9637	125
																							39.0934	63	38.9934	128
																							39.123	77	39.023	136
																							39.1527	66	39.0527	140
																							39.1824	78	39.0824	127
																							39.2121	85	39.1121	124
																							39.2417	86	39.1417	147
																							39.2714	66	39.1714	132
																							39.3011	64	39.2011	139
																							39.3308	66	39.2308	119
																							39.3605	58	39.2605	121
																							39.3901	75	39.2901	125
																							39.4198	66	39.3198	120
																							39.4495	85	39.3495	139
																							39.4792	77	39.3792	114
																							39.5088	82	39.4088	133
																							39.5385	67	39.4385	122
																							39.5682	90	39.4682	125
																							39.5979	65	39.4979	134
																							39.6275	70	39.5275	121
																							39.6572	117	39.5572	124
																							39.6869	73	39.5869	135
																							39.7166	102	39.6166	144
																							39.7462	103	39.6462	141
																							39.7759	91	39.6759	136
																							39.8056	103	39.7056	136
																							39.8353	95	39.7353	187
																							39.8649	144	39.7649	248
																							39.8946	178	39.7946	330
																							39.9243	121	39.8243	254
																							39.954	94	39.854	188
																							39.9836	81	39.8836	145
																							40.0133	87	39.9133	170
																							40.043	87	39.943	180
																							40.0727	86	39.9727	161
																							40.1023	71	40.0023	155
																							40.132	85	40.032	166
																							40.1617	78	40.0617	163
																							40.1914	97	40.0914	185
																							40.2211	74	40.1211	182
																							40.2507	87	40.1507	156
																							40.2804	82	40.1804	154
																							40.3101	78	40.2101	129
																							40.3398	88	40.2398	138
																							40.3694	84	40.2694	160
																							40.3991	76	40.2991	157
																							40.4288	83	40.3288	153
																							40.4585	65	40.3585	144
																							40.4881	72	40.3881	170
																							40.5178	80	40.4178	136
																							40.5475	91	40.4475	156
																							40.5772	69	40.4772	154
																							40.6068	81	40.5068	176
																							40.6365	75	40.5365	182
																							40.6662	72	40.5662	155
																							40.6959	83	40.5959	162
																							40.7255	85	40.6255	149
																							40.7552	82	40.6552	169
																							40.7849	93	40.6849	185
																							40.8146	95	40.7146	168
																							40.8442	75	40.7442	165
																							40.8739	102	40.7739	176
																							40.9036	85	40.8036	153
																							40.9333	90	40.8333	166
																							40.963	96	40.863	173
																							40.9926	83	40.8926	157
																							41.0223	95	40.9223	157
																							41.052	83	40.952	195
																							41.0817	98	40.9817	169
																							41.1113	84	41.0113	175
																							41.141	90	41.041	179
																							41.1707	92	41.0707	174
																							41.2004	74	41.1004	173
																							41.23	95	41.13	199
																							41.2597	95	41.1597	198
																							41.2894	123	41.1894	208
																							41.3191	134	41.2191	221
																							41.3487	143	41.2487	209
																							41.3784	197	41.2784	208
																							41.4081	353	41.3081	218
																							41.4378	610	41.3378	262
																							41.4674	926	41.3674	334
																							41.4971	1207	41.3971	520
																							41.5268	1361	41.4268	621
																							41.5565	1418	41.4565	597
																							41.5861	1406	41.4861	615
																							41.6158	1556	41.5158	1043
																							41.6455	2238	41.5455	2370
																							41.6752	7975	41.5752	12346
																							41.7048	12314	41.6048	38790
																							41.7345	2554	41.6345	8572
																							41.7642	1802	41.6642	3668
																							41.7939	7056	41.6939	14439
																							41.8236	4517	41.7236	17092
																							41.8532	734	41.7532	3663
																							41.8829	363	41.7829	2273
																							41.9126	251	41.8126	2036
																							41.9423	213	41.8423	1559
																							41.9719	164	41.8719	1043
																							42.0016	135	41.9016	935
																							42.0313	130	41.9313	898
																							42.061	143	41.961	521
																							42.0906	121	41.9906	330
																							42.1203	121	42.0203	287
																							42.15	99	42.05	247
																							42.1797	131	42.0797	244
																							42.2093	102	42.1093	253
																							42.239	89	42.139	242
																							42.2687	91	42.1687	234
																							42.2984	99	42.1984	217
																							42.328	101	42.228	198
																							42.3577	99	42.2577	204
																							42.3874	91	42.2874	201
																							42.4171	67	42.3171	181
																							42.4467	95	42.3467	211
																							42.4764	82	42.3764	182
																							42.5061	71	42.4061	206
																							42.5358	75	42.4358	177
																							42.5654	91	42.4654	205
																							42.5951	92	42.4951	200
																							42.6248	74	42.5248	215
																							42.6545	80	42.5545	184
																							42.6842	82	42.5842	200
																							42.7138	73	42.6138	192
																							42.7435	83	42.6435	189
																							42.7732	75	42.6732	213
																							42.8029	90	42.7029	190
																							42.8325	73	42.7325	170
																							42.8622	65	42.7622	204
																							42.8919	72	42.7919	190
																							42.9216	73	42.8216	165
																							42.9512	76	42.8512	186
																							42.9809	71	42.8809	195
																							43.0106	74	42.9106	173
																							43.0403	71	42.9403	162
																							43.0699	67	42.9699	182
																							43.0996	75	42.9996	178
																							43.1293	63	43.0293	172
																							43.159	75	43.059	160
																							43.1886	67	43.0886	181
																							43.2183	73	43.1183	149
																							43.248	79	43.148	158
																							43.2777	57	43.1777	142
																							43.3073	63	43.2073	152
																							43.337	67	43.237	162
																							43.3667	58	43.2667	149
																							43.3964	66	43.2964	150
																							43.4261	70	43.3261	152
																							43.4557	69	43.3557	140
																							43.4854	74	43.3854	157
																							43.5151	61	43.4151	129
																							43.5448	55	43.4448	135
																							43.5744	62	43.4744	129
																							43.6041	74	43.5041	134
																							43.6338	66	43.5338	127
																							43.6635	68	43.5635	117
																							43.6931	69	43.5931	146
																							43.7228	60	43.6228	123
																							43.7525	60	43.6525	139
																							43.7822	72	43.6822	125
																							43.8118	64	43.7118	123
																							43.8415	63	43.7415	114
																							43.8712	70	43.7712	109
																							43.9009	62	43.8009	132
																							43.9305	64	43.8305	104
																							43.9602	62	43.8602	113
																							43.9899	58	43.8899	105
																							44.0196	61	43.9196	111
																							44.0492	67	43.9492	127
																							44.0789	54	43.9789	101
																							44.1086	66	44.0086	119
																							44.1383	44	44.0383	124
																							44.1679	69	44.0679	109
																							44.1976	47	44.0976	97
																							44.2273	55	44.1273	103
																							44.257	52	44.157	102
																							44.2867	51	44.1867	107
																							44.3163	63	44.2163	117
																							44.346	50	44.246	109
																							44.3757	43	44.2757	98
																							44.4054	59	44.3054	113
																							44.435	53	44.335	115
																							44.4647	63	44.3647	91
																							44.4944	47	44.3944	115
																							44.5241	58	44.4241	116
																							44.5537	59	44.4537	100
																							44.5834	50	44.4834	106
																							44.6131	68	44.5131	114
																							44.6428	42	44.5428	98
																							44.6724	52	44.5724	95
																							44.7021	53	44.6021	106
																							44.7318	53	44.6318	112
																							44.7615	56	44.6615	92
																							44.7911	46	44.6911	97
																							44.8208	46	44.7208	100
																							44.8505	44	44.7505	81
																							44.8802	52	44.7802	89
																							44.9098	46	44.8098	77
																							44.9395	55	44.8395	94
																							44.9692	39	44.8692	112
																							44.9989	47	44.8989	94
																							45.0286	59	44.9286	98
																							45.0582	48	44.9582	101
																							45.0879	52	44.9879	76
																							45.1176	57	45.0176	96
																							45.1473	52	45.0473	90
																							45.1769	49	45.0769	92
																							45.2066	60	45.1066	94
																							45.2363	57	45.1363	108
																							45.266	59	45.166	120
																							45.2956	57	45.1956	103
																							45.3253	59	45.2253	82
																							45.355	57	45.255	103
																							45.3847	51	45.2847	88
																							45.4143	51	45.3143	89
																							45.444	59	45.344	89
																							45.4737	64	45.3737	83
																							45.5034	53	45.4034	81
																							45.533	63	45.433	94
																							45.5627	61	45.4627	91
																							45.5924	51	45.4924	79
																							45.6221	54	45.5221	76
																							45.6517	53	45.5517	89
																							45.6814	52	45.5814	86
																							45.7111	44	45.6111	80
																							45.7408	47	45.6408	100
																							45.7704	42	45.6704	101
																							45.8001	63	45.7001	85
																							45.8298	54	45.7298	90
																							45.8595	42	45.7595	79
																							45.8892	35	45.7892	81
																							45.9188	37	45.8188	83
																							45.9485	49	45.8485	93
																							45.9782	58	45.8782	93
																							46.0079	59	45.9079	94
																							46.0375	44	45.9375	100
																							46.0672	49	45.9672	91
																							46.0969	53	45.9969	80
																							46.1266	45	46.0266	88
																							46.1562	38	46.0562	95
																							46.1859	54	46.0859	91
																							46.2156	39	46.1156	87
																							46.2453	46	46.1453	78
																							46.2749	45	46.1749	93
																							46.3046	50	46.2046	72
																							46.3343	47	46.2343	90
																							46.364	48	46.264	79
																							46.3936	46	46.2936	89
																							46.4233	39	46.3233	92
																							46.453	48	46.353	82
																							46.4827	49	46.3827	80
																							46.5123	36	46.4123	103
																							46.542	47	46.442	79
																							46.5717	57	46.4717	76
																							46.6014	52	46.5014	91
																							46.6311	54	46.5311	84
																							46.6607	30	46.5607	68
																							46.6904	41	46.5904	87
																							46.7201	43	46.6201	94
																							46.7498	42	46.6498	66
																							46.7794	33	46.6794	89
																							46.8091	41	46.7091	87
																							46.8388	50	46.7388	79
																							46.8685	49	46.7685	74
																							46.8981	52	46.7981	82
																							46.9278	32	46.8278	103
																							46.9575	44	46.8575	85
																							46.9872	58	46.8872	89
																							47.0168	45	46.9168	66
																							47.0465	39	46.9465	91
																							47.0762	49	46.9762	87
																							47.1059	49	47.0059	64
																							47.1355	55	47.0355	92
																							47.1652	41	47.0652	94
																							47.1949	38	47.0949	68
																							47.2246	56	47.1246	67
																							47.2542	46	47.1542	83
																							47.2839	33	47.1839	82
																							47.3136	30	47.2136	78
																							47.3433	49	47.2433	66
																							47.3729	52	47.2729	74
																							47.4026	40	47.3026	72
																							47.4323	37	47.3323	82
																							47.462	48	47.362	69
																							47.4917	46	47.3917	94
																							47.5213	48	47.4213	78
																							47.551	40	47.451	84
																							47.5807	45	47.4807	66
																							47.6104	49	47.5104	84
																							47.64	41	47.54	74
																							47.6697	46	47.5697	71
																							47.6994	33	47.5994	56
																							47.7291	45	47.6291	76
																							47.7587	51	47.6587	86
																							47.7884	45	47.6884	87
																							47.8181	48	47.7181	90
																							47.8478	44	47.7478	70
																							47.8774	54	47.7774	66
																							47.9071	40	47.8071	72
																							47.9368	40	47.8368	65
																							47.9665	51	47.8665	69
																							47.9961	40	47.8961	70
																							48.0258	34	47.9258	72
																							48.0555	30	47.9555	65
																							48.0852	42	47.9852	58
																							48.1148	45	48.0148	74
																							48.1445	36	48.0445	77
																							48.1742	52	48.0742	84
																							48.2039	43	48.1039	73
																							48.2335	40	48.1335	73
																							48.2632	52	48.1632	65
																							48.2929	50	48.1929	82
																							48.3226	36	48.2226	80
																							48.3523	48	48.2523	68
																							48.3819	52	48.2819	68
																							48.4116	39	48.3116	75
																							48.4413	48	48.3413	79
																							48.471	42	48.371	76
																							48.5006	52	48.4006	65
																							48.5303	43	48.4303	76
																							48.56	55	48.46	83
																							48.5897	32	48.4897	79
																							48.6193	48	48.5193	70
																							48.649	43	48.549	76
																							48.6787	41	48.5787	76
																							48.7084	42	48.6084	53
																							48.738	38	48.638	73
																							48.7677	49	48.6677	85
																							48.7974	39	48.6974	80
																							48.8271	32	48.7271	76
																							48.8567	47	48.7567	67
																							48.8864	44	48.7864	82
																							48.9161	42	48.8161	77
																							48.9458	39	48.8458	77
																							48.9754	45	48.8754	66
																							49.0051	48	48.9051	81
																							49.0348	60	48.9348	73
																							49.0645	47	48.9645	77
																							49.0942	36	48.9942	61
																							49.1238	31	49.0238	74
																							49.1535	35	49.0535	72
																							49.1832	39	49.0832	65
																							49.2129	42	49.1129	71
																							49.2425	34	49.1425	51
																							49.2722	41	49.1722	86
																							49.3019	39	49.2019	60
																							49.3316	45	49.2316	71
																							49.3612	44	49.2612	76
																							49.3909	44	49.2909	75
																							49.4206	50	49.3206	62
																							49.4503	48	49.3503	66
																							49.4799	41	49.3799	72
																							49.5096	47	49.4096	63
																							49.5393	36	49.4393	82
																							49.569	35	49.469	74
																							49.5986	40	49.4986	59
																							49.6283	35	49.5283	71
																							49.658	42	49.558	63
																							49.6877	51	49.5877	66
																							49.7173	45	49.6173	57
																							49.747	33	49.647	95
																							49.7767	48	49.6767	81
																							49.8064	46	49.7064	72
																							49.836	37	49.736	74
																							49.8657	28	49.7657	65
																							49.8954	41	49.7954	79
																							49.9251	42	49.8251	85
																							49.9548	41	49.8548	71
																							49.9844	40	49.8844	68
																							50.0141	42	49.9141	80
																							50.0438	44	49.9438	63
																							50.0735	50	49.9735	63
																							50.1031	45	50.0031	73
																							50.1328	46	50.0328	68
																							50.1625	51	50.0625	53
																							50.1922	45	50.0922	73
																							50.2218	36	50.1218	91
																							50.2515	45	50.1515	71
																							50.2812	38	50.1812	74
																							50.3109	43	50.2109	64
																							50.3405	47	50.2405	64
																							50.3702	41	50.2702	55
																							50.3999	37	50.2999	78
																							50.4296	36	50.3296	67
																							50.4592	40	50.3592	77
																							50.4889	56	50.3889	71
																							50.5186	44	50.4186	56
																							50.5483	35	50.4483	69
																							50.5779	42	50.4779	75
																							50.6076	35	50.5076	70
																							50.6373	41	50.5373	67
																							50.667	48	50.567	71
																							50.6967	46	50.5967	50
																							50.7263	49	50.6263	73
																							50.756	37	50.656	76
																							50.7857	39	50.6857	73
																							50.8154	41	50.7154	78
																							50.845	38	50.745	70
																							50.8747	40	50.7747	62
																							50.9044	36	50.8044	75
																							50.9341	42	50.8341	88
																							50.9637	38	50.8637	66
																							50.9934	46	50.8934	74
																							51.0231	45	50.9231	74
																							51.0528	45	50.9528	69
																							51.0824	32	50.9824	57
																							51.1121	35	51.0121	57
																							51.1418	45	51.0418	81
																							51.1715	40	51.0715	63
																							51.2011	33	51.1011	73
																							51.2308	36	51.1308	75
																							51.2605	38	51.1605	59
																							51.2902	50	51.1902	77
																							51.3198	45	51.2198	74
																							51.3495	42	51.2495	63
																							51.3792	43	51.2792	77
																							51.4089	40	51.3089	84
																							51.4385	41	51.3385	64
																							51.4682	38	51.3682	57
																							51.4979	30	51.3979	81
																							51.5276	37	51.4276	72
																							51.5573	36	51.4573	59
																							51.5869	45	51.4869	80
																							51.6166	42	51.5166	61
																							51.6463	42	51.5463	62
																							51.676	40	51.576	77
																							51.7056	54	51.6056	84
																							51.7353	47	51.6353	66
																							51.765	39	51.665	63
																							51.7947	34	51.6947	54
																							51.8243	48	51.7243	72
																							51.854	39	51.754	64
																							51.8837	44	51.7837	67
																							51.9134	41	51.8134	62
																							51.943	29	51.843	72
																							51.9727	43	51.8727	70
																							52.0024	35	51.9024	77
																							52.0321	36	51.9321	69
																							52.0617	31	51.9617	56
																							52.0914	42	51.9914	61
																							52.1211	33	52.0211	77
																							52.1508	41	52.0508	67
																							52.1804	43	52.0804	74
																							52.2101	40	52.1101	66
																							52.2398	42	52.1398	56
																							52.2695	36	52.1695	76
																							52.2991	31	52.1991	73
																							52.3288	55	52.2288	56
																							52.3585	32	52.2585	73
																							52.3882	43	52.2882	68
																							52.4179	36	52.3179	72
																							52.4475	39	52.3475	63
																							52.4772	43	52.3772	66
																							52.5069	48	52.4069	71
																							52.5366	31	52.4366	74
																							52.5662	47	52.4662	59
																							52.5959	34	52.4959	71
																							52.6256	39	52.5256	64
																							52.6553	41	52.5553	62
																							52.6849	41	52.5849	66
																							52.7146	44	52.6146	65
																							52.7443	52	52.6443	70
																							52.774	31	52.674	70
																							52.8036	36	52.7036	79
																							52.8333	46	52.7333	73
																							52.863	34	52.763	64
																							52.8927	36	52.7927	67
																							52.9223	38	52.8223	61
																							52.952	39	52.852	83
																							52.9817	37	52.8817	56
																							53.0114	36	52.9114	63
																							53.041	48	52.941	64
																							53.0707	33	52.9707	65
																							53.1004	36	53.0004	61
																							53.1301	41	53.0301	68
																							53.1598	39	53.0598	61
																							53.1894	40	53.0894	75
																							53.2191	51	53.1191	67
																							53.2488	37	53.1488	68
																							53.2785	29	53.1785	83
																							53.3081	41	53.2081	69
																							53.3378	32	53.2378	61
																							53.3675	41	53.2675	52
																							53.3972	32	53.2972	74
																							53.4268	36	53.3268	73
																							53.4565	34	53.3565	73
																							53.4862	43	53.3862	66
																							53.5159	36	53.4159	68
																							53.5455	35	53.4455	45
																							53.5752	30	53.4752	71
																							53.6049	39	53.5049	68
																							53.6346	42	53.5346	56
																							53.6642	30	53.5642	68
																							53.6939	44	53.5939	67
																							53.7236	46	53.6236	58
																							53.7533	29	53.6533	66
																							53.7829	38	53.6829	54
																							53.8126	40	53.7126	48
																							53.8423	41	53.7423	68
																							53.872	32	53.772	70
																							53.9016	30	53.8016	77
																							53.9313	38	53.8313	70
																							53.961	36	53.861	60
																							53.9907	49	53.8907	67
																							54.0204	47	53.9204	65
																							54.05	43	53.95	64
																							54.0797	37	53.9797	60
																							54.1094	37	54.0094	61
																							54.1391	26	54.0391	74
																							54.1687	34	54.0687	63
																							54.1984	39	54.0984	57
																							54.2281	43	54.1281	72
																							54.2578	38	54.1578	70
																							54.2874	43	54.1874	63
																							54.3171	31	54.2171	68
																							54.3468	44	54.2468	56
																							54.3765	42	54.2765	75
																							54.4061	40	54.3061	64
																							54.4358	44	54.3358	65
																							54.4655	40	54.3655	55
																							54.4952	40	54.3952	49
																							54.5248	41	54.4248	70
																							54.5545	44	54.4545	79
																							54.5842	33	54.4842	69
																							54.6139	41	54.5139	60
																							54.6435	43	54.5435	66
																							54.6732	31	54.5732	63
																							54.7029	37	54.6029	63
																							54.7326	29	54.6326	59
																							54.7623	33	54.6623	56
																							54.7919	39	54.6919	59
																							54.8216	38	54.7216	56
																							54.8513	38	54.7513	61
																							54.881	35	54.781	65
																							54.9106	38	54.8106	62
																							54.9403	45	54.8403	74
																							54.97	50	54.87	68
																							54.9997	44	54.8997	58
																							55.0293	43	54.9293	64
																							55.059	43	54.959	69
																							55.0887	42	54.9887	57
																							55.1184	39	55.0184	67
																							55.148	34	55.048	66
																							55.1777	42	55.0777	66
																							55.2074	44	55.1074	61
																							55.2371	34	55.1371	64
																							55.2667	36	55.1667	68
																							55.2964	39	55.1964	75
																							55.3261	37	55.2261	61
																							55.3558	37	55.2558	70
																							55.3854	43	55.2854	64
																							55.4151	37	55.3151	62
																							55.4448	38	55.3448	73
																							55.4745	51	55.3745	64
																							55.5041	38	55.4041	46
																							55.5338	39	55.4338	67
																							55.5635	39	55.4635	59
																							55.5932	37	55.4932	60
																							55.6229	34	55.5229	63
																							55.6525	35	55.5525	58
																							55.6822	41	55.5822	70
																							55.7119	32	55.6119	51
																							55.7416	44	55.6416	54
																							55.7712	35	55.6712	61
																							55.8009	28	55.7009	68
																							55.8306	35	55.7306	66
																							55.8603	42	55.7603	56
																							55.8899	35	55.7899	60
																							55.9196	30	55.8196	61
																							55.9493	42	55.8493	67
																							55.979	47	55.879	36
																							56.0086	29	55.9086	57
																							56.0383	31	55.9383	58
																							56.068	36	55.968	62
																							56.0977	25	55.9977	62
																							56.1273	32	56.0273	54
																							56.157	49	56.057	67
																							56.1867	41	56.0867	61
																							56.2164	35	56.1164	57
																							56.246	30	56.146	66
																							56.2757	30	56.1757	72
																							56.3054	30	56.2054	57
																							56.3351	42	56.2351	57
																							56.3647	35	56.2647	54
																							56.3944	33	56.2944	50
																							56.4241	44	56.3241	61
																							56.4538	43	56.3538	72
																							56.4835	39	56.3835	50
																							56.5131	34	56.4131	86
																							56.5428	42	56.4428	60
																							56.5725	40	56.4725	66
																							56.6022	45	56.5022	77
																							56.6318	44	56.5318	54
																							56.6615	29	56.5615	73
																							56.6912	25	56.5912	68
																							56.7209	43	56.6209	62
																							56.7505	40	56.6505	64
																							56.7802	30	56.6802	64
																							56.8099	37	56.7099	74
																							56.8396	27	56.7396	66
																							56.8692	44	56.7692	72
																							56.8989	46	56.7989	69
																							56.9286	36	56.8286	48
																							56.9583	29	56.8583	68
																							56.9879	30	56.8879	79
																							57.0176	40	56.9176	75
																							57.0473	34	56.9473	64
																							57.077	33	56.977	69
																							57.1066	33	57.0066	60
																							57.1363	39	57.0363	86
																							57.166	30	57.066	91
																							57.1957	27	57.0957	74
																							57.2254	37	57.1254	82
																							57.255	33	57.155	69
																							57.2847	37	57.1847	74
																							57.3144	39	57.2144	78
																							57.3441	25	57.2441	90
																							57.3737	35	57.2737	95
																							57.4034	34	57.3034	75
																							57.4331	40	57.3331	76
																							57.4628	40	57.3628	93
																							57.4924	28	57.3924	101
																							57.5221	31	57.4221	79
																							57.5518	34	57.4518	96
																							57.5815	42	57.4815	90
																							57.6111	38	57.5111	96
																							57.6408	40	57.5408	99
																							57.6705	37	57.5705	95
																							57.7002	42	57.6002	91
																							57.7298	37	57.6298	91
																							57.7595	34	57.6595	92
																							57.7892	36	57.6892	95
																							57.8189	38	57.7189	86
																							57.8485	41	57.7485	103
																							57.8782	29	57.7782	95
																							57.9079	36	57.8079	83
																							57.9376	37	57.8376	85
																							57.9672	32	57.8672	99
																							57.9969	34	57.8969	95
																							58.0266	43	57.9266	101
																							58.0563	36	57.9563	92
																							58.086	33	57.986	104
																							58.1156	29	58.0156	140
																							58.1453	35	58.0453	100
																							58.175	37	58.075	88
																							58.2047	42	58.1047	103
																							58.2343	19	58.1343	94
																							58.264	33	58.164	93
																							58.2937	20	58.1937	111
																							58.3234	38	58.2234	82
																							58.353	38	58.253	100
																							58.3827	29	58.2827	113
																							58.4124	44	58.3124	103
																							58.4421	33	58.3421	98
																							58.4717	36	58.3717	100
																							58.5014	42	58.4014	94
																							58.5311	36	58.4311	87
																							58.5608	36	58.4608	87
																							58.5904	44	58.4904	85
																							58.6201	41	58.5201	82
																							58.6498	31	58.5498	67
																							58.6795	38	58.5795	86
																							58.7091	47	58.6091	73
																							58.7388	36	58.6388	84
																							58.7685	47	58.6685	73
																							58.7982	29	58.6982	68
																							58.8279	27	58.7279	66
																							58.8575	45	58.7575	95
																							58.8872	30	58.7872	68
																							58.9169	37	58.8169	80
																							58.9466	45	58.8466	82
																							58.9762	35	58.8762	73
																							59.0059	33	58.9059	58
																							59.0356	35	58.9356	51
																							59.0653	31	58.9653	68
																							59.0949	42	58.9949	76
																							59.1246	43	59.0246	72
																							59.1543	34	59.0543	74
																							59.184	26	59.084	63
																							59.2136	36	59.1136	60
																							59.2433	35	59.1433	65
																							59.273	25	59.173	56
																							59.3027	46	59.2027	65
																							59.3323	35	59.2323	57
																							59.362	35	59.262	61
																							59.3917	43	59.2917	47
																							59.4214	32	59.3214	55
																							59.451	40	59.351	45
																							59.4807	28	59.3807	58
																							59.5104	26	59.4104	57
																							59.5401	32	59.4401	64
																							59.5697	44	59.4697	54
																							59.5994	28	59.4994	65
																							59.6291	22	59.5291	51
																							59.6588	35	59.5588	71
																							59.6885	38	59.5885	54
																							59.7181	33	59.6181	59
																							59.7478	35	59.6478	57
																							59.7775	41	59.6775	63
																							59.8072	38	59.7072	50
																							59.8368	27	59.7368	55
																							59.8665	31	59.7665	58
																							59.8962	36	59.7962	58
																							59.9259	35	59.8259	62
																							59.9555	36	59.8555	65
																							59.9852	36	59.8852	62
																							60.0149	36	59.9149	54
																							60.0446	32	59.9446	52
																							60.0742	40	59.9742	82
																							60.1039	26	60.0039	70
																							60.1336	43	60.0336	63
																							60.1633	37	60.0633	62
																							60.1929	38	60.0929	59
																							60.2226	43	60.1226	53
																							60.2523	32	60.1523	63
																							60.282	34	60.182	64
																							60.3116	37	60.2116	55
																							60.3413	30	60.2413	59
																							60.371	34	60.271	67
																							60.4007	37	60.3007	45
																							60.4304	44	60.3304	50
																							60.46	31	60.36	56
																							60.4897	25	60.3897	50
																							60.5194	33	60.4194	56
																							60.5491	36	60.4491	59
																							60.5787	34	60.4787	56
																							60.6084	37	60.5084	64
																							60.6381	34	60.5381	42
																							60.6678	34	60.5678	57
																							60.6974	32	60.5974	50
																							60.7271	39	60.6271	52
																							60.7568	32	60.6568	50
																							60.7865	39	60.6865	54
																							60.8161	50	60.7161	66
																							60.8458	34	60.7458	56
																							60.8755	50	60.7755	58
																							60.9052	44	60.8052	45
																							60.9348	29	60.8348	48
																							60.9645	25	60.8645	46
																							60.9942	30	60.8942	61
																							61.0239	27	60.9239	49
																							61.0535	40	60.9535	56
																							61.0832	34	60.9832	52
																							61.1129	29	61.0129	63
																							61.1426	21	61.0426	56
																							61.1722	40	61.0722	51
																							61.2019	42	61.1019	61
																							61.2316	50	61.1316	49
																							61.2613	43	61.1613	63
																							61.291	32	61.191	52
																							61.3206	32	61.2206	60
																							61.3503	42	61.2503	67
																							61.38	44	61.28	47
																							61.4097	23	61.3097	50
																							61.4393	35	61.3393	54
																							61.469	36	61.369	51
																							61.4987	38	61.3987	46
																							61.5284	28	61.4284	46
																							61.558	40	61.458	46
																							61.5877	33	61.4877	38
																							61.6174	28	61.5174	70
																							61.6471	31	61.5471	55
																							61.6767	29	61.5767	59
																							61.7064	32	61.6064	60
																							61.7361	28	61.6361	65
																							61.7658	33	61.6658	50
																							61.7954	36	61.6954	46
																							61.8251	38	61.7251	51
																							61.8548	41	61.7548	49
																							61.8845	43	61.7845	68
																							61.9141	25	61.8141	50
																							61.9438	36	61.8438	43
																							61.9735	40	61.8735	59
																							62.0032	33	61.9032	65
																							62.0328	37	61.9328	54
																							62.0625	34	61.9625	46
																							62.0922	39	61.9922	57
																							62.1219	37	62.0219	44
																							62.1516	27	62.0516	45
																							62.1812	37	62.0812	46
																							62.2109	27	62.1109	61
																							62.2406	25	62.1406	63
																							62.2703	36	62.1703	70
																							62.2999	46	62.1999	63
																							62.3296	41	62.2296	49
																							62.3593	17	62.2593	60
																							62.389	36	62.289	56
																							62.4186	36	62.3186	53
																							62.4483	32	62.3483	59
																							62.478	30	62.378	45
																							62.5077	40	62.4077	58
																							62.5373	38	62.4373	64
																							62.567	31	62.467	56
																							62.5967	30	62.4967	67
																							62.6264	31	62.5264	64
																							62.656	35	62.556	54
																							62.6857	30	62.5857	63
																							62.7154	30	62.6154	52
																							62.7451	36	62.6451	44
																							62.7747	37	62.6747	51
																							62.8044	34	62.7044	55
																							62.8341	33	62.7341	57
																							62.8638	40	62.7638	68
																							62.8935	43	62.7935	41
																							62.9231	27	62.8231	68
																							62.9528	44	62.8528	57
																							62.9825	30	62.8825	46
																							63.0122	35	62.9122	52
																							63.0418	29	62.9418	46
																							63.0715	39	62.9715	51
																							63.1012	36	63.0012	51
																							63.1309	33	63.0309	54
																							63.1605	36	63.0605	42
																							63.1902	34	63.0902	52
																							63.2199	33	63.1199	59
																							63.2496	43	63.1496	41
																							63.2792	40	63.1792	57
																							63.3089	30	63.2089	44
																							63.3386	34	63.2386	53
																							63.3683	35	63.2683	59
																							63.3979	29	63.2979	61
																							63.4276	34	63.3276	56
																							63.4573	39	63.3573	64
																							63.487	33	63.387	51
																							63.5166	36	63.4166	57
																							63.5463	31	63.4463	60
																							63.576	34	63.476	38
																							63.6057	39	63.5057	53
																							63.6353	35	63.5353	35
																							63.665	24	63.565	57
																							63.6947	30	63.5947	66
																							63.7244	37	63.6244	61
																							63.7541	35	63.6541	49
																							63.7837	30	63.6837	51
																							63.8134	26	63.7134	58
																							63.8431	21	63.7431	65
																							63.8728	42	63.7728	54
																							63.9024	27	63.8024	70
																							63.9321	47	63.8321	49
																							63.9618	30	63.8618	42
																							63.9915	46	63.8915	52
																							64.0211	32	63.9211	47
																							64.0508	27	63.9508	56
																							64.0805	44	63.9805	54
																							64.1102	36	64.0102	50
																							64.1398	31	64.0398	59
																							64.1695	29	64.0695	51
																							64.1992	50	64.0992	63
																							64.2289	39	64.1289	47
																							64.2585	34	64.1585	42
																							64.2882	37	64.1882	63
																							64.3179	47	64.2179	55
																							64.3476	37	64.2476	51
																							64.3772	42	64.2772	53
																							64.4069	37	64.3069	47
																							64.4366	47	64.3366	52
																							64.4663	61	64.3663	50
																							64.496	65	64.396	48
																							64.5256	68	64.4256	49
																							64.5553	47	64.4553	44
																							64.585	32	64.485	50
																							64.6147	50	64.5147	60
																							64.6443	46	64.5443	56
																							64.674	49	64.574	49
																							64.7037	60	64.6037	40
																							64.7334	44	64.6334	58
																							64.763	45	64.663	63
																							64.7927	34	64.6927	45
																							64.8224	41	64.7224	43
																							64.8521	35	64.7521	53
																							64.8817	43	64.7817	55
																							64.9114	34	64.8114	54
																							64.9411	33	64.8411	51
																							64.9708	37	64.8708	43
																							65.0004	38	64.9004	53
																							65.0301	31	64.9301	53
																							65.0598	35	64.9598	45
																							65.0895	39	64.9895	43
																							65.1191	31	65.0191	53
																							65.1488	41	65.0488	48
																							65.1785	38	65.0785	47
																							65.2082	25	65.1082	51
																							65.2378	32	65.1378	48
																							65.2675	30	65.1675	57
																							65.2972	43	65.1972	53
																							65.3269	31	65.2269	56
																							65.3566	30	65.2566	52
																							65.3862	37	65.2862	49
																							65.4159	38	65.3159	56
																							65.4456	42	65.3456	57
																							65.4753	36	65.3753	53
																							65.5049	36	65.4049	47
																							65.5346	34	65.4346	50
																							65.5643	28	65.4643	53
																							65.594	41	65.494	61
																							65.6236	33	65.5236	53
																							65.6533	47	65.5533	38
																							65.683	36	65.583	59
																							65.7127	34	65.6127	43
																							65.7423	36	65.6423	55
																							65.772	29	65.672	54
																							65.8017	35	65.7017	50
																							65.8314	28	65.7314	48
																							65.861	25	65.761	48
																							65.8907	31	65.7907	48
																							65.9204	25	65.8204	53
																							65.9501	45	65.8501	59
																							65.9797	45	65.8797	50
																							66.0094	29	65.9094	40
																							66.0391	42	65.9391	51
																							66.0688	31	65.9688	53
																							66.0984	33	65.9984	39
																							66.1281	29	66.0281	53
																							66.1578	33	66.0578	47
																							66.1875	38	66.0875	40
																							66.2172	27	66.1172	52
																							66.2468	28	66.1468	59
																							66.2765	36	66.1765	49
																							66.3062	33	66.2062	49
																							66.3359	26	66.2359	56
																							66.3655	43	66.2655	48
																							66.3952	32	66.2952	39
																							66.4249	23	66.3249	51
																							66.4546	36	66.3546	53
																							66.4842	27	66.3842	52
																							66.5139	33	66.4139	54
																							66.5436	37	66.4436	45
																							66.5733	30	66.4733	50
																							66.6029	32	66.5029	35
																							66.6326	30	66.5326	42
																							66.6623	28	66.5623	59
																							66.692	32	66.592	47
																							66.7216	33	66.6216	64
																							66.7513	33	66.6513	50
																							66.781	36	66.681	46
																							66.8107	24	66.7107	49
																							66.8403	25	66.7403	50
																							66.87	36	66.77	64
																							66.8997	27	66.7997	49
																							66.9294	30	66.8294	48
																							66.9591	26	66.8591	61
																							66.9887	33	66.8887	55
																							67.0184	39	66.9184	46
																							67.0481	33	66.9481	56
																							67.0778	34	66.9778	41
																							67.1074	35	67.0074	52
																							67.1371	23	67.0371	45
																							67.1668	34	67.0668	46
																							67.1965	32	67.0965	44
																							67.2261	32	67.1261	49
																							67.2558	37	67.1558	46
																							67.2855	30	67.1855	65
																							67.3152	38	67.2152	62
																							67.3448	22	67.2448	47
																							67.3745	33	67.2745	47
																							67.4042	43	67.3042	43
																							67.4339	37	67.3339	43
																							67.4635	30	67.3635	55
																							67.4932	41	67.3932	57
																							67.5229	50	67.4229	49
																							67.5526	31	67.4526	43
																							67.5822	39	67.4822	50
																							67.6119	33	67.5119	58
																							67.6416	34	67.5416	56
																							67.6713	30	67.5713	44
																							67.7009	31	67.6009	59
																							67.7306	39	67.6306	57
																							67.7603	25	67.6603	47
																							67.79	33	67.69	47
																							67.8197	34	67.7197	47
																							67.8493	34	67.7493	55
																							67.879	35	67.779	46
																							67.9087	44	67.8087	51
																							67.9384	27	67.8384	47
																							67.968	29	67.868	55
																							67.9977	29	67.8977	64
																							68.0274	34	67.9274	44
																							68.0571	37	67.9571	47
																							68.0867	32	67.9867	49
																							68.1164	33	68.0164	55
																							68.1461	38	68.0461	57
																							68.1758	31	68.0758	45
																							68.2054	43	68.1054	49
																							68.2351	34	68.1351	43
																							68.2648	31	68.1648	44
																							68.2945	25	68.1945	59
																							68.3241	33	68.2241	56
																							68.3538	22	68.2538	50
																							68.3835	37	68.2835	49
																							68.4132	31	68.3132	48
																							68.4428	30	68.3428	56
																							68.4725	27	68.3725	48
																							68.5022	30	68.4022	50
																							68.5319	38	68.4319	60
																							68.5616	32	68.4616	48
																							68.5912	28	68.4912	54
																							68.6209	29	68.5209	54
																							68.6506	38	68.5506	49
																							68.6803	40	68.5803	42
																							68.7099	32	68.6099	51
																							68.7396	27	68.6396	49
																							68.7693	27	68.6693	52
																							68.799	38	68.699	40
																							68.8286	42	68.7286	39
																							68.8583	37	68.7583	44
																							68.888	29	68.788	49
																							68.9177	32	68.8177	48
																							68.9473	35	68.8473	46
																							68.977	35	68.877	58
																							69.0067	31	68.9067	37
																							69.0364	28	68.9364	41
																							69.066	28	68.966	47
																							69.0957	33	68.9957	41
																							69.1254	32	69.0254	55
																							69.1551	29	69.0551	53
																							69.1847	31	69.0847	55
																							69.2144	34	69.1144	46
																							69.2441	31	69.1441	60
																							69.2738	28	69.1738	41
																							69.3034	33	69.2034	46
																							69.3331	32	69.2331	44
																							69.3628	38	69.2628	42
[truncated: 362 more rows]
[truncated: 113 more columns]
